# Supplementary material for: Unappreciated diversification of stem archosaurs during the Middle Triassic predated the dominance of dinosaurs
Source: BMC Evol Biol. 2016 Sep 15;16:188. doi: 10.1186/s12862-016-0761-6 (PMC5024528; doi:10.1186/s12862-016-0761-6)
Supplement: Additional file 2: — MorphoJ data set. (TXT 10497 kb) [file 12862_2016_761_MOESM2_ESM.txt]

<?xml version="1.0" encoding="UTF-8"?>

<morphojroot version="1.06d">
  <morphojproject>
    <morphojproject_contents visiblename="newProject" lollipopcolor="-16776961" lollipopgraphpointsize="9.0" lollipoplandmarknumbercolor="-65536" lollipopshowlandmarknumber="true" outlinedefaultgraphpointsize="9.0" outlinelandmarknumbercolor="-65536" outlineshowlandmarknumber="true" outlineshowstartingshape="true" outlinestartingconfigcolor="-16711681" outlinetargetconfigcolor="-16776961" transgridgraphpointsize="9.0" transgridgridcolor="-16711681" transgridLandmarkNumberColor="-65536" transgridlollipopcolor="-16776961" transgridshowlandmarknumber="true" transgridShowLollipop="true" wireframedefaultgraphpointsize="9.0" wireframelandmarknumbercolor="-65536" wireframeshowlandmarknumber="true" wireframeshowstartingshape="true" wireframestartingconfigcolor="-16711681" wireframetargetconfigcolor="-16776961">
      <uniquenumber>6168</uniquenumber>
    </morphojproject_contents>
    <morphojset>
      <morphojset_contents visiblename="SLIDE_PD_iter=1" uniqueid="1680" alignmentmethod="1" dimension="2" hasprocrustesfit="true" hasrawdata="true" linkedoutlinenumber="0" linkedwireframenumber="1010" nincl="111" nlmk="53" nobs="111" objsymmetry="false" procsumsquare="3.5423834896692976" procrustesfitfromparentset="false">
        <alignmentvectors>
          <vector>0.0 </vector>
          <vector>0.0 </vector>
          <vector>0.0 </vector>
          <vector>0.0 </vector>
          <vector>0.0 </vector>
          <vector>0.0 </vector>
          <vector>0.0 </vector>
          <vector>0.0 </vector>
          <vector>0.0 </vector>
          <vector>0.0 </vector>
          <vector>0.0 </vector>
          <vector>0.0 </vector>
          <vector>0.0 </vector>
          <vector>0.0 </vector>
          <vector>0.0 </vector>
          <vector>0.0 </vector>
          <vector>0.0 </vector>
          <vector>0.0 </vector>
          <vector>0.0 </vector>
          <vector>0.0 </vector>
          <vector>0.0 </vector>
          <vector>0.0 </vector>
          <vector>0.0 </vector>
          <vector>0.0 </vector>
          <vector>0.0 </vector>
          <vector>0.0 </vector>
          <vector>0.0 </vector>
          <vector>0.0 </vector>
          <vector>0.0 </vector>
          <vector>0.0 </vector>
          <vector>0.0 </vector>
          <vector>0.0 </vector>
          <vector>0.0 </vector>
          <vector>0.0 </vector>
          <vector>0.0 </vector>
          <vector>0.0 </vector>
          <vector>0.0 </vector>
          <vector>0.0 </vector>
          <vector>0.0 </vector>
          <vector>0.0 </vector>
          <vector>0.0 </vector>
          <vector>0.0 </vector>
          <vector>0.0 </vector>
          <vector>0.0 </vector>
          <vector>0.0 </vector>
          <vector>0.0 </vector>
          <vector>0.0 </vector>
          <vector>0.0 </vector>
          <vector>0.0 </vector>
          <vector>0.0 </vector>
          <vector>0.0 </vector>
          <vector>0.0 </vector>
          <vector>0.0 </vector>
        </alignmentvectors>
        <datavector>
          <datamatrix visiblename="SLIDE_PD_iter=1, raw data" covarfromorigin="false" matrixtype="0" iscoordinates="true" issymmetrycomponent="false" isasymmetrycomponent="false">
            <data>
              <vector>-0.254944770626757 -0.0608859558736253 -0.179373661532224 -0.0735083475836674 -0.00515205635485716 -0.059106431494818 0.160127520517971 -0.0887363724666709 -0.128658764507776 -0.0162789971630002 -0.0726992190348573 0.0189281204767531 -0.0482814002786832 -0.0315619836731689 -0.0037281745907772 -0.0264187893319662 0.0535227026520037 -0.0231531423884276 0.0757624022062121 0.0457088825303358 0.102594439779327 -0.00434549747183181 0.154787738248547 0.023770566855434 0.151885816677493 0.0335695008600875 0.179118132242812 2.45443188618847E-4 0.0896296446299297 -0.0608359120130286 -0.241362167742129 -0.0640333122469333 -0.220357051646846 -0.0684152953348407 -0.146407855262279 -0.0739912924807898 -0.0927287873443703 -0.0697577516111784 -0.0363817594298496 -0.0667623892130094 -0.249461942874831 -0.0241215678390482 -0.233145309397373 -0.00356631394540713 -0.20592561037428 0.0156373588450138 -0.172988931425405 0.031655252521654 -0.137189630723393 0.0400302421856129 -0.101365904107452 0.0473831542029371 -0.0649295154557637 0.0550211496481188 -0.0276513580357044 0.060980268595362 0.00983359378839464 0.0658411730905652 0.0456998752491343 0.069294106649839 0.080246108978932 0.0739862306038457 0.119174836424881 0.0783868211513553 0.159026110963579 0.0661582358331537 0.182020437822316 0.0404989176362388 0.208948880423409 0.0107828202857667 -0.0924656031906163 -0.00835597807168655 -0.0509667193955196 -7.29839781801525E-4 -0.0698912998510746 -0.0275874529686376 -0.0387076981030967 -0.0150984160556103 -0.0294526756880668 -0.00355338180255992 -0.0277517020394882 0.0496804895736963 0.0172562104519296 0.0588564290880632 0.0479443710475005 0.0585731682326819 0.092065706115725 0.0252463702608375 0.0834143083297893 -0.00123904151765619 0.0357102982292719 -0.0267904844010807 0.0767100490657695 -0.0288667355931306 0.0589987883302397 -0.0600453579386539 0.1454817837717 0.00866527975061295 0.136291278999262 0.00259773690247519 0.143626989331936 -0.0109442492078509 0.149472646236283 0.00318027896162969 0.172618898499123 0.0140122915393909 </vector>
              <vector>-0.244243983686174 -0.0394765916973609 -0.198944126760077 -0.0458078985972816 0.0215962482520622 -0.0781577643211502 0.133950515648126 -0.0770032073375297 -0.156723880110313 -0.0214954775923304 -0.095240091163479 -0.00882840081936883 -0.0141106481795341 -0.0342595806434708 0.0111458825270798 -0.0282650033626413 0.0594313057710504 -0.038518298049158 0.0981343853494005 0.034194674588685 0.0867942151270748 -0.040172912930389 0.10164136759737 -0.0270791437764863 0.135658815967318 0.030903238606111 0.196575114026507 0.0408593916909005 0.0823020861433386 -0.0696903628134823 -0.238523536925305 -0.0418796899917004 -0.217132540546434 -0.0417552463476713 -0.148351512151517 -0.0626099733531677 -0.0938300305290057 -0.0647859332544149 -0.0364391384116691 -0.0617270931666016 -0.264817686871135 -0.0236580046955074 -0.236079555118431 -0.00270486992076394 -0.205945793798131 0.00817134291962233 -0.17263595569222 0.0189605663701361 -0.138031804696861 0.0281438106876972 -0.102659020495463 0.0378216625704293 -0.0675872250085214 0.049420168820228 -0.0320870389296739 0.0616008976087789 0.00346749899267633 0.0736606660967218 0.039025812081082 0.0838353095843222 0.0742766596448359 0.0877109243623793 0.112266448632485 0.0928803474311888 0.149109191168447 0.0869632159422075 0.190479401202203 0.0806076550063572 0.210989167866798 0.0340922724463543 -0.0994876410696168 -0.0265739934746544 -0.0452855800274852 -0.00272449610401844 -0.0701021446486827 -0.0414891954466259 -0.0251503793991422 -0.00864560903313681 -0.00577637268228105 0.00640236801085862 -0.00298379761273346 0.0326272807197547 0.0160539697816368 0.0529369108799873 0.0483449782428369 0.0668943602654551 0.104320077806366 0.0203289779069478 0.0930702656254264 -0.0108652819698531 0.0313499114383356 -0.0413682175501301 0.0860798933009825 -0.0350834274159984 0.0705692068736856 -0.051022761605631 0.150568990639705 5.60508971627209E-4 0.143538721210236 1.20368310355061E-4 0.144268506866248 -0.00911381791183058 0.155095396261631 -0.00365005633748955 0.162065450468943 0.00871538972273937 </vector>
              <vector>-0.217596845660348 -0.0623268684911079 -0.17573963778154 -0.0197178499158068 0.0185106328533768 -0.0869873391691381 0.223837726909986 -0.0627874335623105 -0.109030180089058 0.0313440659052109 -0.101778930075131 0.0122377804371551 -0.0605560405204269 -0.0334647970944465 -0.0520687112808432 -0.0165170148373629 0.0334798944625634 -0.00733361931662269 0.0346574104382225 0.0455256632356296 0.0578215444577697 -0.00142526666216061 0.137710495008507 0.0199016490857162 0.169047517003156 0.0403804600665722 0.223973405457741 -0.00374478337476934 0.0822717727948488 -0.0641606541427549 -0.220659048862084 -0.0697039168324215 -0.209781527819764 -0.0578508297943499 -0.149788399606854 -0.0543762136158406 -0.10651933789987 -0.0874250441311382 -0.0343210985311491 -0.105587158780457 -0.218904661095522 -0.0282771898036469 -0.214763963400184 -0.0186920408964656 -0.198159692134039 0.00341130242976432 -0.171062105461794 0.0239251440964294 -0.138222914435646 0.0407208804629784 -0.1018061707767 0.0530474086526624 -0.0641832753488156 0.0591208451652298 -0.0262384649454677 0.0645663446060264 0.012059972078363 0.0696175396755026 0.0487314272296004 0.0731623672836281 0.0840498442558621 0.0759432303906275 0.121036736533235 0.0794422778862749 0.165501335309818 0.078561584489882 0.197937279499231 0.0537368856417326 0.224323203943747 0.0276652669118031 -0.0959413918881287 -0.0111623583279476 -0.0899407267081968 -0.0170468002755249 -0.0742330209068198 -0.0299539101092792 -0.0500561456652263 -0.0449279751098973 -0.0672917394490912 0.00406282257604581 -0.0313310666086851 0.0664022932931264 0.018384702943975 0.066801692262564 0.0493227281095243 0.0507044541628731 0.04491083693636 0.0166270430608575 0.0449553639917564 0.0140582166569651 0.0363825522775061 -0.0171123728137837 0.0507843550929941 -0.0304248705342666 0.070088859898008 -0.0636094884661498 0.149768759122814 0.0120371862613384 0.14912071275786 -1.43093655532245E-4 0.145885259654852 -0.0263195954759195 0.187576894863511 -0.0401775056990323 0.197843873066199 -0.021748413808463 </vector>
              <vector>-0.345439836709662 -0.0623800640542861 -0.174566545760511 -0.0445952196975366 0.0306074506146367 -0.0393867321206627 0.167792627768617 -0.0543377632759303 -0.102360258080831 -0.0140845643972783 -0.0118298920557099 0.00163095220565543 0.0215276115846251 -0.00659713957031181 0.0462711832950806 0.00919940371357447 0.0666696806474846 0.0114902622272561 0.0845999413671272 0.0334250493108546 0.0714135092057801 0.00490877801010861 0.120656377836415 0.0180674276489245 0.122555786952948 0.0271600318965764 0.167280282043335 -0.0046333673049052 0.104988619796838 -0.0142437574600193 -0.270613032741376 -0.027188928090701 -0.236068442951243 -0.0383387317778514 -0.159942884223381 -0.0412191556767944 -0.102212518844622 -0.050315649726789 -0.0448215519099606 -0.0545599997303988 -0.332304506239942 5.92802678842261E-4 -0.257455786712538 -0.00225406987438463 -0.22447018558932 -0.00942340738200744 -0.190447312650514 -0.0106738630984128 -0.154144620678682 -0.0128217898180732 -0.108914681646255 -0.00478502565688547 -0.065358117487843 0.0141288665916164 -0.0261435558330796 0.0323639792784816 0.00898746084581831 0.0421863648815808 0.0436603069209966 0.0381314459138859 0.0829706274754261 0.0437042973333365 0.113788232674609 0.0454340360597574 0.143630675598336 0.0278996041975339 0.173556266906369 0.0236927866562117 0.187487474069364 0.0256512603749432 -0.042985574983785 -0.017639466028361 -0.0525919868220442 -0.00116650253963606 -0.0796293600133533 -0.0227268845207488 -0.0129875617154775 0.0217499246052595 0.0368981000694213 -0.00805984845599138 0.0195871536211057 0.00346304700157111 0.0209108541825997 0.0262964484460792 0.04008862586048 0.0429691794656426 0.0866000023831584 0.0271589889593564 0.0734176973259098 0.0140830167103827 0.0301367868880642 0.00430833402860198 0.0670844281413446 -0.0353483661944418 0.0903699522046984 -0.016439246380734 0.139277430852299 0.0209463545870015 0.139356412174692 0.0217837632911044 0.151636037536289 0.00475226304360024 0.167286285159353 0.0110798808544293 0.174194331646908 -0.00503900713902713 </vector>
              <vector>-0.305387947899548 -0.0601837771715752 -0.188506617768285 -0.0509677064016226 0.0170505319986018 -0.0588891009189644 0.110199419145319 -0.0707642300990615 -0.177013347030212 -0.0281322566092526 -0.0498828236355454 0.00586374674331905 -0.0209554380838722 -0.0303970577001059 -0.0180298323756825 -0.0118293070389133 0.0984643851293809 -0.0121942077329623 0.098430299388021 0.0389147670651073 0.0896177701760036 -0.039696539924562 0.138286526161371 0.00314007052278298 0.1137505307989 0.0313699935367054 0.135806154099218 -0.0317940558686228 0.0873835574607785 -0.0595500003191527 -0.245469598152794 -0.065038708989563 -0.223410118743287 -0.0553564902681253 -0.150960134899291 -0.0508344359841978 -0.095029750960553 -0.0540672940522273 -0.0364574921118135 -0.056373139474002 -0.253454396787333 -0.0373809160885425 -0.227532741648005 -0.0252062254157981 -0.197255116456728 -0.0108158458132875 -0.164740403845884 0.00444555655295073 -0.131977803019959 0.0202198338636719 -0.0984009089489657 0.0359864438895494 -0.0645756173905092 0.0516746302185618 -0.0298657088301763 0.0677748663463972 0.00582863844949813 0.0840612501524881 0.0437715665647546 0.0995494512269354 0.0877685171153055 0.10937176306808 0.144015060160767 0.10569611406253 0.185268979651844 0.0656606988270655 0.182458066664445 0.0390182904967262 0.184585496756057 0.0227499050627433 -0.0787048899200189 -0.0112888428201179 -0.0470411036510449 0.0034825007049761 -0.0701271087231522 -0.0289170894556008 -0.0279738324452527 -0.0148660736489596 -0.0215508438132103 0.00789705436513119 -0.0113035940950768 0.0444879887765626 0.0177638079615679 0.074250819150589 0.0666681917089247 0.0790079729704203 0.102176063007167 0.0249436509920436 0.10086745348 7.35570179575549E-4 0.0380204216141127 -0.0512965868701557 0.0898095402483691 -0.0363162276037362 0.0847637831143007 -0.0532924514607628 0.140723398468907 0.00507715370699972 0.145080660285152 -0.00225783458232471 0.14278603985504 -0.0116530779085655 0.152087875918845 -0.00227973364879257 0.13217443585355 -0.00374087861235702 </vector>
              <vector>-0.245212725181962 -0.0667546115331826 -0.202846044043325 -0.0117353848401041 0.0348908369516794 -0.0614906063074336 0.19362805227738 -0.0767943808239548 -0.175933361564782 0.00953419250018105 -0.0848101720687044 0.00708212721562866 -0.0297036574888755 -0.0215646881958451 -0.00959461125491112 -0.0335321344414276 0.0531790113793679 -0.0182527150839491 0.0839213407226095 0.0385077980825172 0.0981827843251831 0.0152603596372836 0.128463068174698 0.0249899204205879 0.090244037348457 0.0538992006396468 0.183916358725775 0.0249034274460083 0.175501136670997 -0.0741132901600864 -0.244955602138673 -0.0612970730135727 -0.233573142244164 -0.050667795328749 -0.143942747023101 -0.0357889216317488 -0.0933330614720287 -0.0444192194731246 -0.0380406682365832 -0.05418474484988 -0.258555313409868 -0.0302537193211224 -0.240464831115894 -0.0111822824653205 -0.212429637926662 0.00723631240866655 -0.17863543987504 0.0203431682590806 -0.142820290580168 0.0277603151852857 -0.106564696971124 0.0313210965742233 -0.0698180048745398 0.0343439535863931 -0.0322933580916618 0.0383650703510224 0.0063533285528 0.0439895269757054 0.042535053067602 0.0527086587105182 0.0763569187215869 0.0584611073546317 0.110822206434192 0.058876796393979 0.145645609869994 0.0529235120906013 0.175709010210024 0.0433947728875857 0.19245138110946 0.0266720749830856 -0.0881546385724605 -0.00856583131036514 -0.048765849973195 0.0125897285880121 -0.0724057260590297 -0.019767927464305 -0.022092624795635 -0.0067155201636598 0.00442190484910939 -0.00553392058258195 0.0155721277207227 0.0210543088952101 0.0230624643680726 0.0376629931499538 0.0410457767332523 0.0536477944398912 0.0843156385345749 0.0240232663144685 0.0730834070901088 0.00586736056505165 0.0335881349536213 -0.0351235101445793 0.0616591871958223 -0.031692195425412 0.0820764131817799 -0.0492882746724828 0.142980868212328 0.0160208619906987 0.144776693618198 0.00420601686535108 0.14129442428776 -0.0312879739466961 0.168355648097932 -0.00809552558071674 0.166913381577299 0.0024565242490311 </vector>
              <vector>-0.230336200942644 -0.0696258160766596 -0.187916791037598 -0.00484341392617939 0.0299889850667933 -0.0684277645319734 0.215085927820087 -0.0739268161820961 -0.145286241383291 0.0193937731143731 -0.0928736351643965 0.0163640786555923 -0.0296648260743733 -0.0237106244503114 -0.013018349455187 -0.0393325644744249 0.0296930509479877 -0.0290798160371157 0.064697782875692 0.0406380030405866 0.0851177439059549 0.0215724897106561 0.118867548670073 0.0283593246165503 0.102748065941118 0.0453014040353994 0.197707064598597 0.0210210034085754 0.196359818021193 -0.0735961108038447 -0.22907218623824 -0.0725691941114269 -0.228305876110032 -0.0597059697784744 -0.139989093842923 -0.0291886800707583 -0.0925069865921405 -0.0460814151894016 -0.0409061149486808 -0.063619247274781 -0.261254314838966 -0.0292000820476541 -0.252449319609452 -0.00956922331606907 -0.222233254631303 0.0158822345117273 -0.183386818379406 0.0262304715227985 -0.146606482397638 0.0326127679471155 -0.109673053949881 0.0375959016305224 -0.0725009027189905 0.0404229132879576 -0.0348218688695596 0.0422900803812168 0.00365057321536078 0.0467894465723966 0.0399442137023354 0.04999662631707 0.0752930774627182 0.051965492240976 0.109587993534428 0.0509790778504575 0.143222949984815 0.0401283315274411 0.175194629838767 0.0358121779799649 0.191910749986441 0.0283899481794951 -0.0906935999781542 -0.0100967603172918 -0.0487480122983185 0.0153846257660393 -0.0729682222420668 -0.0167351868340568 -0.0209315188600877 -0.00702518322689372 -0.00488937536484313 -0.00107280580974454 0.00809795115326499 0.0253635346349041 0.0183788410542996 0.0422633712758401 0.0413559195671322 0.041929688602212 0.0694202992356814 0.028464171071998 0.0609906339239332 0.0129798011260514 0.0322765059315758 -0.0368128212598043 0.0569200856227675 -0.0396817746127806 0.081502334730999 -0.0501198459908027 0.144456576775692 0.0174986465847134 0.150612419975292 0.00660485699735812 0.140441510092317 -0.0171495248998802 0.187840225994456 -0.00893230089769604 0.1796695662984 -0.00213130046986751 </vector>
              <vector>-0.24546857333887 -0.0793520268889766 -0.18102463352188 -0.0023652696758823 0.037084056911867 -0.0768739140721581 0.235221276378209 -0.111557279685934 -0.142756410612946 0.0169149802076072 -0.0813177168570298 0.018678363319971 -0.0216949374963685 -0.0208762912974282 -0.00486855923056929 -0.0285735673558031 0.0406674821315924 -0.0255676363186358 0.0554608211643041 0.0471645101722699 0.0867379366056604 0.0310538482324548 0.105607586775795 0.0341187220247348 0.0932459657460814 0.0553472597569029 0.17491003334489 0.0112031938926666 0.20190811589284 -0.0907203946853938 -0.235834485506119 -0.0698160228045853 -0.230241087206965 -0.055976086315887 -0.141350432110043 -0.0394713785665263 -0.0941317133140445 -0.0478287688293766 -0.038940688763344 -0.0605323926293172 -0.257040048690393 -0.0300899623965318 -0.240878904513485 -0.0126840471083685 -0.216789196915707 0.0097433772727575 -0.182170098440616 0.0248221920267091 -0.145298816832625 0.0336466247124533 -0.108231300974292 0.0381523622269427 -0.0712889533013235 0.0446669300377909 -0.0334779360995674 0.0485005492993684 0.00464112740609083 0.0556573748844343 0.0403965743691034 0.0633096285351517 0.0752697708945976 0.0654064669111949 0.111261149844596 0.0653929099989155 0.14801784344231 0.0644076490202375 0.173269609964453 0.035712434060252 0.185244813758093 0.0143027321245433 -0.0934961157274782 -0.0134052639753024 -0.0471037556594718 0.021053012267506 -0.0736569649292627 -0.0216420676548027 -0.0115896884707418 -0.00270654540518785 9.24445736475937E-4 -0.00480680224329005 0.016209142585695 0.0228434713749393 0.0213961478962506 0.0451297292246808 0.0412674528950702 0.0551575834062729 0.0616058223341451 0.0265521609454932 0.0565509277029351 0.0111118215004805 0.0319259097580188 -0.0357040087722896 0.0578523827390736 -0.0367274496251138 0.0778851999711538 -0.0635376522648382 0.138469108293953 0.0102696783756052 0.13970052894198 -4.23373184479053E-4 0.133743290876213 -0.0218591452577504 0.186385719700187 -0.0163896387222161 0.16579077445151 -8.32580076261245E-4 </vector>
              <vector>-0.257458780250332 -0.0457959150873573 -0.213788319959569 -0.0479808730880786 0.00110977667425124 -0.0569750855224316 0.204159327733443 -0.0593659654786359 -0.203135731865685 0.00533827743256653 -0.0851710184757407 -0.0145693454541488 -0.0219836883773895 -0.0280408088762673 0.00235859516971965 -0.0316476474595904 0.0463816319889214 0.0133172036311192 0.0314277485166382 0.0359496790938735 0.0856313931068611 -0.0281463987672677 0.0792069461206781 0.0539619002807026 0.114425229401043 0.0604563914838375 0.149661151994347 0.00948908316670872 0.14262132378454 -0.0392905593265572 -0.240259313869789 -0.0524726866920734 -0.21804045965538 -0.0491245932176684 -0.147257447308522 -0.0634232895131893 -0.0916586608420068 -0.0587087930920988 -0.0341734777580148 -0.0559786033798221 -0.25940108301317 -0.0132798518393228 -0.23246338997839 0.00402674427361966 -0.20138309094614 0.0100615455683656 -0.166821887563187 0.0164831809662619 -0.130904893088388 0.021520707164183 -0.0945494683565931 0.0289615730141207 -0.0554364407312148 0.0308549498847762 -0.0162799458971885 0.038740792546517 0.0151161035582169 0.0676887039178185 0.0517063227286202 0.0676893027230081 0.0885792182048037 0.0762624864572495 0.14878115932642 0.0928543052135856 0.194403798177824 0.0744418298567927 0.182216641090535 0.0037974566425842 0.199604054595893 0.0159630357487502 -0.0938909400972518 -0.0253404261421603 -0.0419673766756134 -0.0152756549004958 -0.0656104851165081 -0.0348844597970678 -0.0263657099598826 -0.0233227621328758 -0.0200545057935142 8.39681326004147E-4 -0.00791087246965945 0.0375045452332997 0.0219043281082272 0.0538259967943102 0.0546290744986076 0.0518325837780226 0.0673724527011294 0.00424516829203137 0.0564903081452041 -0.00657850200824963 0.0387320043291892 -0.0271162260201586 0.083202307286667 -0.0302641093960195 0.0912355689493251 -0.0351729385415374 0.131451775666849 -0.00567617491704116 0.13727474381605 -0.013624502027426 0.156466997232109 -0.0100219812927914 0.170207702276093 -0.00589850445780991 0.179609302866925 0.00186953393803361 </vector>
              <vector>-0.255650003192606 -0.0805318943713148 -0.19955852765788 -0.0562583610394915 0.0256042058191795 -0.085961220594616 0.16318829907399 -0.0867349710741429 -0.182082290725945 -0.0295321030588006 -0.0265236676788318 0.0239203481817399 -0.0317627061935864 -0.0429650584103466 0.0424467635299863 -0.0534334576968033 0.0545324190012633 -0.049793481148323 0.0692042644240615 0.0388762544504384 0.0842902703909388 -0.007157077526683 0.108562249713536 0.0244518602200513 0.113132836509303 0.037422077524256 0.149455537240067 -0.00219315772577143 0.119198382146277 -0.0667574942656859 -0.236391989653973 -0.0678977075284372 -0.2199530978657 -0.0593863738630669 -0.153599867338315 -0.077519188686728 -0.0957064764762914 -0.0828447310619722 -0.0384494959118906 -0.0823369413225246 -0.25181065139949 -0.0298596786823647 -0.23167232240783 -0.014538284102325 -0.205834700301862 0.00389426757354902 -0.188295516847698 0.0276490851141419 -0.167712167726996 0.0583829988898615 -0.132868646690244 0.0903179849456674 -0.0839682418424578 0.115336783127471 -0.0278562042768727 0.121383384769474 0.018515100079404 0.113626022945306 0.0595458745727453 0.0991938159525046 0.0818422674941912 0.0801575117059904 0.12404229379086 0.0693251763573726 0.101407423665502 0.0706479740980623 0.173741140235079 0.0260520765128939 0.177691183476337 0.00743146378500261 -0.0921454277990887 -0.0077173435621155 0.0066234506638459 0.0431441808909565 -0.0827146197472394 -0.0395176973929312 0.00871051075832169 -0.0454231307633662 0.0229219432567445 0.0134238880543999 0.0311289511068693 0.0334849652432846 0.0452244573599257 0.03622325433428 0.0586589777566648 0.0361854375547949 0.0783758385745248 0.025608190224462 0.0781590205902586 0.00371342681259378 0.0440286071605064 -0.0565888944244572 0.0823957564777674 -0.0288712435460275 0.0827416389057821 -0.0503285093535815 0.129067215283893 0.00550229070978453 0.119919483829471 0.00162776905200511 0.138484601789049 -0.0215295611546797 0.144749326978733 0.00559982491265051 0.166966330079717 0.0130952484135619 </vector>
              <vector>-0.317160528601758 -0.0485590422007998 -0.195657640757942 -0.0552132074820745 0.0249400690921854 -0.0662089949138301 0.103827766602601 -0.0890612192456971 -0.151274859736295 -0.0114044644577 -0.0690670597023762 -6.15952500217423E-4 -0.0280143472259174 -0.0355165490622369 0.0177351932336104 -0.0134374634319186 0.0983505192069197 0.0114911608083283 0.0978994363111221 0.0429952686024772 0.0982007369889936 -0.00748358310590152 0.122494204007204 0.0198092472544622 0.147044343767716 0.0345390492258941 0.152342477923545 -0.00301796958739749 0.0953423097704229 -0.0188133692279049 -0.247915359754874 -0.0582454667351219 -0.226393936304845 -0.0556228473970445 -0.15295521772871 -0.0552562344582974 -0.096768930661464 -0.0567074803853463 -0.0374911960786222 -0.0585169866048769 -0.271922624050027 -0.0175749622339659 -0.243111038249121 -0.00994486951320584 -0.211817779430033 -7.40450805234648E-4 -0.177225793048764 0.00919819221975145 -0.141663002461911 0.0193721892900528 -0.105332971186433 0.0295728596126306 -0.0683113993291863 0.0385811461474669 -0.0305324076104872 0.0475876320317039 0.00750713363785096 0.0562992718289354 0.043506139277652 0.0643536697429148 0.078408217593467 0.0700650462571607 0.11458505621714 0.0732516280104293 0.151855668191839 0.0674441780148149 0.178751642539565 0.0458867978960152 0.175868214404974 0.0285026033361113 -0.0805123002937773 -0.00341825145235809 -0.0472098183018939 0.012169355713109 -0.0701421456793062 -0.0206951704323634 0.00750377680131821 -0.0143099427235159 0.0133663585621462 -0.00361970904409233 0.017042799879361 0.0143954472381341 0.0247484345848641 0.0345965732388066 0.0434977263886538 0.0551058469422655 0.102815267529284 0.0343028066348593 0.0984927363608087 0.00413480987293132 0.0398177683598415 -0.0424700038959039 0.0909070998514521 -0.0310275765401453 0.0838544498174675 -0.0457854437789672 0.143075848355128 0.0135400211160242 0.143174089339754 0.00403806765916644 0.141025003637351 -0.0077060173346948 0.13899302207587 -0.0068934571861104 0.173506845883636 0.00663381704247768 </vector>
              <vector>-0.23790057276029 -0.0548191324905733 -0.20296269726892 -0.0484336084793567 0.0223561774159118 -0.0670350713478836 0.154299314347306 -0.0973505684732717 -0.171807207256075 -0.021065514678181 -0.0638136562710437 0.0271529099156837 -0.0470005943115738 -0.0490771888021931 -0.00875015273012267 -0.0457283715452348 0.0639927098710986 -0.0414139817097866 0.0781914041497896 0.0646611838040422 0.099025615256475 -0.0223997439828336 0.139033386972485 0.0327421047739629 0.135549091321712 0.041963334870569 0.180353032622197 0.0150051272995096 0.109829866133497 -0.0772605169769753 -0.237812191499624 -0.0552753023140768 -0.216760285050591 -0.0522609176017915 -0.146323729729911 -0.0587882928616255 -0.0921772262847773 -0.0614091815810752 -0.03551954361009 -0.0646922556860431 -0.234932316502661 -0.0304434608806382 -0.227906528458671 -0.00897422570283467 -0.203094730266372 0.0130629415791419 -0.168637008672724 0.0193356360421519 -0.134062838527878 0.0289174444513388 -0.0994620607832984 0.0408515025030525 -0.0633030383910568 0.04869806155154 -0.0270460400825298 0.0583986055694194 0.00868934373576128 0.070816930530492 0.0456353609940314 0.0784856582528813 0.081689015946631 0.0774452084939388 0.118629851989073 0.0746046330144955 0.153963742917267 0.0616154123211773 0.180115897249887 0.0401464484655649 0.196084145701528 0.0164031920454981 -0.109446309413771 0.00456392977438838 -0.0450908293916781 0.00676174920162391 -0.0850583145791795 -0.0457964040205111 -0.0456279254486644 -0.0111490493467584 -0.0346894906041602 -7.12867736734745E-4 -0.0215784213151121 0.0440383832154039 0.0117857567288108 0.0632253285325106 0.0457799556804081 0.0738017356303629 0.0807764184608832 0.0253283778454177 0.0906703293185946 0.00205721415967613 0.0377808058082537 -0.0504017346065143 0.0918388275292834 -0.0333654408102345 0.0760229797508386 -0.0555765220414613 0.158141638129213 0.017818399212441 0.145633675121646 -4.33246429466202E-4 0.140045468692261 -0.0125498137502567 0.149593836586359 0.00290003435222161 0.165256060779573 0.0156109264478061 </vector>
              <vector>-0.243359173571577 -0.0705995002018303 -0.169195542410087 -0.0218062516433908 0.0109465520449013 -0.0713603815947181 0.212228005287455 -0.0944780504659376 -0.160897360874423 -0.00774745085059265 -0.0559562396772153 0.0251400971172617 -0.0228477035148988 -9.86816803106461E-4 0.0154007508282132 -0.0173148230196734 0.0539416604689358 -0.0232850868116588 0.0563528471364602 0.055684108137646 0.0810310359866071 -0.00671534315806184 0.117484165283517 0.0336804607694388 0.119434408796271 0.0500912476694332 0.17393055167667 0.0103830470714552 0.171847570193771 -0.0864565898626785 -0.241613459834976 -0.0711619237837716 -0.209400965265694 -0.0747327290805364 -0.14652219327186 -0.055070298686665 -0.0987183606302677 -0.0733677400415392 -0.0400482442941477 -0.0754087063803601 -0.252793037908607 -0.029735865427502 -0.248217645523867 -0.00902378286408954 -0.22590392015066 0.0211683883693373 -0.186584128873556 0.0405981162635408 -0.146477261081977 0.0476064461988739 -0.108484388237983 0.0512749932336884 -0.0711829208685206 0.0522675873192304 -0.03405956453477 0.0543272984940185 0.00359295482097014 0.057480788637299 0.039937520682189 0.0602591715774203 0.0747091245169185 0.0642542379024335 0.110247150024575 0.0659406657476734 0.145763882510427 0.0676028974859523 0.175528626009856 0.0431430326159127 0.172905749561003 0.00919899116076941 -0.0929805401324345 -0.0122197974083594 -0.0431143786809504 0.0267875223549643 -0.0739925497184296 -0.0243919354436413 -0.00840326994986791 -0.00307618680877846 0.00331487454192994 0.00433176693557445 0.015871984106468 0.0220885518628352 0.0230420902547569 0.0435929633588612 0.0405430028499817 0.0559398894232931 0.0749253403084663 0.0254644916974196 0.0672830113802187 0.0069714522936811 0.0280345171455874 -0.0513697454665539 0.0584261309810429 -0.0386592494133404 0.0776911170593435 -0.0648627615820936 0.14156613185908 0.0141617579562861 0.141513261318589 0.00179625801909714 0.134530157598052 -0.0191388365653207 0.174357814641067 -0.0090669053761002 0.164370859133447 8.005290669032E-4 </vector>
              <vector>-0.277690145010123 -0.0460586876887665 -0.210286420687323 -0.0379826091398114 0.0499140270428506 -0.0631580465130124 0.219909421020554 -0.0645059699061935 -0.169551347395955 -0.00606491028174801 -0.0611880925312865 0.00367213277932751 -0.0451442870538048 -0.0115623925558558 0.010164402160973 -0.0134276586803273 0.0522976412569071 -0.00446806073899184 0.0476203912339305 0.0450974665979022 0.0714180617425449 0.00713626431816118 0.0987603120816199 0.0297400352896394 0.11905361743868 0.0449952685883252 0.193350512020611 0.0125239066105882 0.139510583063047 -0.0700287337490646 -0.246383400541273 -0.0428023786101305 -0.225107989524001 -0.0391024055883866 -0.15157993261131 -0.0411916666620694 -0.094537092247961 -0.0322569713160065 -0.0321060628028262 -0.0419712300552024 -0.268421188490002 -0.0199413222560317 -0.237971480561828 -0.0104133540274826 -0.207946147387406 -0.00521337751537613 -0.174152064399824 -0.00196295713399761 -0.137650500522802 0.00175292646087618 -0.099204486134255 0.00941117355145443 -0.0614170175929543 0.0203648460737825 -0.0236942123942499 0.0343823983889257 0.0105725424434553 0.051271400669487 0.042953611668566 0.06089771340428 0.0767628707284127 0.0602112883255339 0.111510096579619 0.0571492279548925 0.14551514378013 0.0488632765025364 0.175657664419762 0.0375090713910993 0.194562523356416 0.0256506824611662 -0.0784635376451598 -0.0133634578681744 -0.0451749351068406 0.0187532846083711 -0.0665300776036821 -0.00733444165564486 -0.0189688959559399 -0.019708682890711 0.00364203863137895 0.00843449444884031 0.00326062755946552 0.0324108623573159 0.0169904190852403 0.0482418312511414 0.0435779869580671 0.0493552092600169 0.0630199272519282 0.021097895372449 0.0583573609425111 0.00909070038127621 0.0339787407151552 -0.0302489970028124 0.0588181464657987 -0.0350947331823157 0.0809876772201877 -0.0557937199466644 0.143602592681371 0.0198480670547017 0.158847902019703 0.0110408884529624 0.148602475618229 -0.00875432105399523 0.169900418039267 -0.047582371147249 0.190049578974427 0.00109114461096934 </vector>
              <vector>-0.247306171940106 -0.0677969029375114 -0.162001002451559 -0.0223187137349139 -0.00430127025911854 -0.0699167533555529 0.130325733816365 -0.154378379631377 -0.118129142643393 -0.00136706746109135 -0.0887225107575994 -0.0108246849425669 -0.0645705883805428 -0.0265868992939237 -0.0374159810623958 -0.0222136529316494 0.0444641342719415 -0.0152774967095794 0.0312524680590274 0.0612096907857431 0.0736291495426207 -0.00888513940674067 0.154032547955165 0.043076979872295 0.144334169175329 0.0626231729595723 0.192677850259866 -0.0164192528665857 0.100992046396312 -0.0482536744747192 -0.234258680415086 -0.0729566270248017 -0.205521424271194 -0.0653516970320567 -0.146561392703928 -0.0512900567693225 -0.0924830885566968 -0.0527261847311407 -0.0365331369822543 -0.0681198412640383 -0.23809769691372 -0.0286794389487766 -0.225170810427526 -0.0140988400879843 -0.200548759801183 0.00251799327166435 -0.167106520786767 0.0125516974448278 -0.13119889841545 0.0224288766037359 -0.0968628801780295 0.0364945544991097 -0.0626532217476316 0.0512017640446615 -0.0258353435493671 0.0621984958026407 0.0119802699557842 0.0724216643318991 0.0487190343309378 0.072040134640689 0.0835210226176439 0.0800278867062141 0.126877272455924 0.0895694219471869 0.178094439780211 0.077708322739368 0.198681697576126 0.0463632575409368 0.223806879133592 0.00783789094216179 -0.094071019486215 -0.0135561720536754 -0.0497071949548967 -0.0173930036219083 -0.06909094199292 -0.028106642794607 -0.0541052952550128 -0.0337011384420247 -0.0568609929109471 -0.00721564632092527 -0.0367474331800307 0.0574314506614687 0.0093220479063873 0.0743119362277558 0.0483540552692007 0.0683989063613114 0.0738735402303715 0.0185062012978438 0.0617254301413459 0.0096208837300605 0.0381392068488487 -0.0311620242531174 0.0526769501095464 -0.0254525950074432 0.0856764902381546 -0.05801920731734 0.174685782623677 0.034923914663104 0.165753321500596 -0.00928539193304327 0.149604565464242 -0.0136107435368117 0.166100744970026 -0.00761079653789314 0.176560549394327 -8.90431651128595E-4 </vector>
              <vector>-0.203342504436756 -0.115399444978402 -0.147652470466422 -0.0289002792759436 0.0138441545222405 -0.108179489198754 0.211084138663375 -0.127988522079397 -0.126463755367833 0.0391375925899254 -0.115813122832883 0.0367095073944417 -0.0944845580735066 -0.00255454581569754 -0.0695613917882821 0.0259023784395925 0.0433258162980938 0.0385252073110903 0.044147791001054 0.0453778529653742 0.0823434289512527 0.0243369979408702 0.12001952421185 0.0274544203102892 0.157021831825441 0.0405130542371796 0.222510303179275 -0.0356511323516951 0.10773796160501 -0.0972054471826677 -0.18957029419798 -0.0867865380601258 -0.190301866540138 -0.0831511325521473 -0.146277127572169 -0.0504562472056941 -0.112259304100036 -0.0947836692283646 -0.0398904439875343 -0.111124905615702 -0.21266669202478 -0.0198605555904753 -0.198146186377586 -0.0195503392781137 -0.188860442719817 -0.00717094737514126 -0.172425934925033 0.0133537364873692 -0.146684709414459 0.0353006659964174 -0.117709277285055 0.0716896503902955 -0.0667381256722389 0.0805029969740588 -0.0283783177807458 0.0763990232694109 0.0112047973577704 0.0760015443119327 0.0484014730612297 0.0670349749171827 0.0863262493592786 0.0673176576256056 0.124171252688443 0.0689255528613897 0.166333477135081 0.0732071436869309 0.209774989456116 0.0525773616703358 0.220744019201955 0.019615134610149 -0.100711394432124 -0.0109863766523415 -0.0963610621266107 -0.00999559243459087 -0.0831168450079949 -0.0306645296170893 -0.0728651899870826 -0.0385287238650599 -0.0954391499556391 0.0274317775804338 -0.0113583829675882 0.0880086667957365 0.0229191604832279 0.0699691355829306 0.048539013249968 0.0567650388379867 0.0443852843097451 0.0324352359833763 0.0421632359854055 0.0102903315808695 0.0328344720249083 0.0175278849749816 0.0695175009950198 -0.0276683704365333 0.0619152331984905 -0.0643156631861971 0.149743284620639 0.00920356808508834 0.159013268453753 0.00216807753385787 0.152995549777741 -0.0140577398871853 0.152873827265501 -0.0597351832489351 0.221187511158429 -0.0489667958288485 </vector>
              <vector>-0.20655277824007 -0.111727638665364 -0.146790626433653 -0.0378191738263711 -0.021468244109396 -0.126973955047062 0.199659957273118 -0.139487789356252 -0.109599388735258 0.0327625423149615 -0.0988152938008092 0.0306372575510302 -0.100364203175765 0.0107038532766913 -0.0574182581028542 0.0065223414759073 0.0346201346563534 0.0355919631999454 0.0638762054148984 0.0553045205875896 0.0811346324952204 0.0245716539667096 0.121188796932991 0.0179613186103812 0.165005248735011 0.0309136413876653 0.220911433302074 -0.009068427218822 0.0872114943175045 -0.107016308932531 -0.193606659413254 -0.0916738362223549 -0.189573985623156 -0.0855388522800798 -0.150334829401752 -0.0573783263805964 -0.125601214989255 -0.107811711831168 -0.0432157051017579 -0.132310678184565 -0.204391657167647 -0.0272175691081966 -0.192309496341261 -0.0280681032041231 -0.181285654604288 -0.0135503949978125 -0.165243338172946 0.00759224642614262 -0.137372903547083 0.0273194399106926 -0.107205596588461 0.0508986694157196 -0.0694036868193466 0.0726205782035667 -0.0213108831005242 0.0888660603507301 0.0176096735657312 0.078802501085529 0.0525356794371761 0.0698649349728827 0.0890191991841621 0.0636480787938148 0.127317355011953 0.059124589086095 0.164872669169275 0.0570143404667488 0.23553673562315 0.0758436215195942 0.23054145396285 0.00290039642942692 -0.112121870410091 -7.79535521342073E-4 -0.0987281996604958 0.0258453769344498 -0.111597810299697 -0.0159078921685891 -0.100780449300616 0.00652803445761919 -0.0648172684080029 0.0295373072045071 -0.02163837331986 0.072274745792919 0.022102825518297 0.0791826997915765 0.0558101233995661 0.0628712915485387 0.0750848060271096 0.0544969142966243 0.072468050918948 0.0485587963410265 0.0230343851197217 0.0201399832025918 0.0508912922252568 -0.0223792610910963 0.0504065090546893 -0.069102056436599 0.14289184994255 0.010994415270006 0.11577524582813 4.9786868884255E-4 0.142183479024593 -0.0693384966871848 0.193201611121383 -0.0399327674276149 0.196657527605587 -0.0173092079728008 </vector>
              <vector>-0.17316408039159 -0.101841526791116 -0.157988139050075 -0.0756671694230186 0.00342102071399061 -0.131439214928899 0.195331057196057 -0.15706970878431 -0.107229691267429 0.0687846734652906 -0.0897259415810937 0.0648265683093357 -0.095888280235162 0.0171344059281055 -0.0408465841761403 0.0144872462810324 0.0586124651213227 0.0366914381621749 0.0659290333681093 0.0762766494634452 0.130119679921723 0.0135763671587649 0.134812053508124 0.0175057340335151 0.146264106882615 0.0397130903250324 0.206211964009565 -0.0273600119403647 0.126302912795651 -0.151112144309594 -0.166561391351968 -0.087173032927427 -0.161869960335461 -0.0772587511634559 -0.17076173726997 -0.0762600197965467 -0.121551209206109 -0.132125203084204 -0.0281054989076645 -0.145171204473956 -0.240699239921262 -0.0121551065265844 -0.191872124686711 -0.0227746168243976 -0.179631491272794 -0.0167594981667529 -0.162398046574792 0.00485966285557476 -0.148565918908829 0.0286081984823332 -0.130880718482801 0.0568205738264863 -0.092758378454655 0.0945359225228959 -0.0336984038543915 0.102420729164948 0.0110046203983981 0.0956296390337593 0.0490982520560965 0.0869133985769579 0.0823941085633469 0.0745747931760436 0.116023656857982 0.0617522212855218 0.151498523422723 0.0478400188850448 0.17921616182103 0.0347903404157012 0.189476281727722 0.0152971710735639 -0.115458518517744 -0.0051467954196641 -0.101017123336921 0.0234220634060534 -0.110013524760934 -0.022264160716438 -0.0996411710373398 -1.77267082657402E-4 -0.0582397925896082 0.00736313173306602 -0.0432381186448517 0.0772350944778918 0.0127800936019888 0.0996587449352669 0.0541190325584101 0.0830321491067314 0.076039293636287 0.0290994877396608 0.0537652264830164 0.023287936732976 0.0257746703732559 0.020371361086118 0.0685853203920688 -0.0214138120780824 0.0620516026002763 -0.0601829871335905 0.1492837030469 0.0157863087326637 0.156600342763845 0.00299105977937167 0.118581286321644 -0.0222946157034227 0.187605337500989 -0.062145425226787 0.21090327717316 -0.0274939076540573 </vector>
              <vector>-0.241027784141666 -0.0553189964417689 -0.190700981305111 -0.0663289419537416 -0.00217520580994999 -0.0882249401462376 0.174390153216418 -0.124274818511809 -0.130341231708201 -0.0218599598179115 -0.0388231226431738 0.0313705864226365 -0.0483437260355994 -0.0548999016495772 0.0115595203492944 -0.0356405076594237 0.0297524242065032 -0.0307299183845663 0.0603091673139713 0.0661502457714393 0.0838426648520733 -0.0187366271879282 0.135995816725469 0.0287935674057135 0.152109666665573 0.0545173141616024 0.18129447387588 0.0101500926632566 0.106287317788848 -0.0809270900530434 -0.239294763580808 -0.0567454388616818 -0.218175210269563 -0.0663067943969955 -0.150325029687883 -0.0758054103717396 -0.0961989170383235 -0.0863397247226488 -0.0370534209939267 -0.0905039355113729 -0.233316901217121 -0.0319397327077323 -0.218571947349203 -0.0139214055364054 -0.200349336680566 0.0104527598665667 -0.173315520219961 0.031941996023467 -0.141749503652065 0.0508795257205124 -0.10381313244748 0.0690097615592841 -0.0659544170023675 0.0722877985861179 -0.0298040981592486 0.080421939617926 0.0100477461473906 0.0851124673577077 0.0444969295820455 0.0840856720641212 0.079199318405573 0.0913768955190857 0.124109743916139 0.0904879708970243 0.16311390327079 0.0709759818750208 0.18807847911767 0.0432715259794264 0.199608574974541 0.0117231184177303 -0.0833671735919632 -0.00964071628354145 -0.0323690476354364 0.00811921452405228 -0.0968458459338455 -0.0393367426476629 -0.0270149659050538 -0.0113921767410314 -0.0172942556883084 0.00206406532445531 -0.0124669344761561 0.034641057134638 0.00464044575140717 0.0613448885820881 0.0431536960179733 0.0751609918656318 0.0831510484886421 0.0234683184870908 0.0729865892746156 0.00639225815570427 0.0355552405206506 -0.0295647787377504 0.067278766396488 -0.0291083460754555 0.0699418374574558 -0.0673953586805087 0.135315047562508 0.0122341873158778 0.123257229187228 0.00653660806563246 0.144082715165555 -0.0422007860331755 0.141150198791497 0.00386016813553853 0.163983758150783 0.0103120716143613 </vector>
              <vector>-0.355347501719884 -0.0592737847505342 -0.160326839892604 -0.0491844757841824 0.0478773714005799 -0.0486471449560074 0.170230777395599 -0.0658619540814079 -0.0928048172229737 0.00101770718817482 -0.0161274143904244 -0.00970155395406324 0.0069176850777423 -0.0209039272582535 0.0506273102516857 0.00747428859540662 0.0578097403728119 0.00840508340206986 0.0730267253925623 0.0358688179858718 0.0767092752060388 0.00583393436596437 0.11921011477536 0.0323437218082681 0.123463258803832 0.0417052721271376 0.168489078153008 -0.0108154114564703 0.0993485645786519 -0.033719725372004 -0.261051843990239 -0.0350352306966633 -0.234084383393193 -0.0484868700901058 -0.15877569916236 -0.045499019415114 -0.0985398245196187 -0.0481863356463611 -0.0414552696905971 -0.0629792173628524 -0.309124892680392 0.00589759077390445 -0.254195600158955 -0.00579350987539017 -0.221782923689322 -0.00389249016915012 -0.187745142044063 -0.0121643220560817 -0.144275932323778 0.00329822329089684 -0.108575484120653 0.0214683493206573 -0.0711730104851127 0.0208380168683749 -0.0306996903247121 0.0285589399454534 0.00872538459258374 0.0360835635557772 0.0462216656665484 0.0406315969949719 0.0806266201038841 0.044412138750409 0.117401866966879 0.042368485872181 0.154883672865823 0.0439788345692762 0.188808585261186 0.0491691042347838 0.195637103296262 0.024192805547339 -0.0739885610901688 -0.0354752329864576 -0.0501292104794276 -0.0113337705961914 -0.0766610599475412 -0.0286802194192905 0.0112915824047176 0.00272321289579711 -0.00286027454978681 0.0289749561698607 0.0266014186612812 0.0317388138279816 0.0258053816231415 0.0319075963685781 0.0430690443530211 0.0399424602941205 0.0774577667877444 0.0294004996273904 0.0696264852135289 0.0161032780016702 0.0297547731425089 0.00370150381614313 0.0544056550370585 -0.0267379366310578 0.0923383760863263 -0.0426181541098835 0.146976272777807 0.0143613529386542 0.133053117119261 0.0169188655641052 0.112952909859885 -0.00937846595643626 0.162663838199188 0.00917621272044403 0.1777139544493 -0.00412647479770477 </vector>
              <vector>-0.3658017601987 -0.0717815004216749 -0.1546532399603 -0.0516081261541569 0.0331542407102179 -0.046218832936577 0.140678003111441 -0.0644902771450346 -0.0976794724157506 0.0135058500569959 -0.0386264751865284 -0.00691284437154346 -0.00127044277542268 -0.0137086656999605 0.0674366579156697 0.0157058674323325 0.0705991531658923 0.0160275219823965 0.0822391653219011 0.034279952089927 0.0858902648251407 0.0113287562616074 0.124289286984679 0.0179261490780911 0.123501214296605 0.039271713423801 0.146697942941298 -0.0157900382074423 0.0820028053507764 -0.0268071986373629 -0.258304729079478 -0.0649482268635424 -0.235508068103637 -0.0640071040593467 -0.159783386606664 -0.0509310925949343 -0.100030985748542 -0.0481588149167829 -0.0410868067566435 -0.05618107187125 -0.289594515604241 -0.00714617099686066 -0.24993219290713 -0.0294268261954181 -0.217522151455813 -0.0245793065492856 -0.17779791798197 -0.0100533196965164 -0.142192992087194 0.010773725284716 -0.106228538697871 0.025064115223721 -0.0695059323880825 0.040243320101259 -0.0335046276089169 0.0564332599350989 0.00529412471229245 0.050187056131291 0.0441944335464435 0.0511426575010628 0.0788280808669808 0.0511703866487241 0.113686455194978 0.0445828102095095 0.151204171678023 0.0549437236943046 0.216080060714494 0.0340589535212484 0.204046426511808 -0.0317019190957426 -0.0711874045387331 -0.0107356318800055 -0.0494269711681323 -0.00665086172362641 -0.0757335558978164 -0.0194619520627202 -0.0203168021355769 0.0052181590160818 -0.00937311203481208 0.0283224940422643 0.0263744137946242 0.0400241333915251 0.0251585317330387 0.0361212953103434 0.0449214526245399 0.0520750162392459 0.0811067223683524 0.0286335661098285 0.0698535066032748 0.014043310828566 0.0692828648851081 0.0152477098135047 0.0570417057572905 -0.0047664223220318 0.0849508934722448 -0.0579471307264635 0.130455304122515 0.0191351261303372 0.13891064281322 -0.0134547853048069 0.152301436820976 0.00730373363023659 0.167767569480048 -0.0126180477341408 0.14711454901408 -0.00268419492079291 </vector>
              <vector>-0.273665354868673 -0.0677349489521128 -0.194622450942285 -0.0578231481480983 0.0267031754171851 -0.0602345963154238 0.15754404491021 -0.089200702996365 -0.153013641983038 -0.017552780620192 -0.0640057503639493 0.0460173156651235 -0.0151161313240341 -0.0397541747763659 -0.0358146157522147 -0.0160578007090151 0.0567966661810493 -0.0362907674730211 0.072516292815802 0.0591097253383628 0.0970641109553303 -0.0226102413447233 0.110719323503933 -0.00420609733391485 0.150998935572291 0.0361119498477398 0.169599176367226 -0.0357358716031173 0.106221934021375 -0.0715567224656421 -0.240236419364203 -0.0638574113504321 -0.219446413071664 -0.059266932590794 -0.14924762962318 -0.0527071517724592 -0.0943733619754678 -0.0521977815647443 -0.0362322657388636 -0.0530051977481663 -0.243429136218148 -0.0370034062811366 -0.22264497136257 -0.0227157110254986 -0.195997555727201 -0.00680857139956673 -0.165568527289396 0.00882949790695603 -0.132749765766082 0.0233033506439566 -0.100539767286205 0.0401120005948837 -0.0685694275321659 0.0577657304974516 -0.0329235244208668 0.0754020018958768 0.00838338701727678 0.086755495412553 0.0495063371825717 0.0872393377275287 0.0837805734086843 0.0785386667769229 0.118032929192804 0.0724282212807037 0.163700433168496 0.0721197712271476 0.179445748599997 0.0392375805078904 0.18332827350302 0.016285879344919 -0.0690658104372184 -0.00458207728370342 -0.0696912406251526 0.00208453202809073 -0.0592366378365557 -0.0132917698170579 -0.0407522930253375 -0.0286140733876204 -0.0455756801267502 0.00663883257659745 -0.0294730905826993 0.0617632972159305 0.0140893423067562 0.0718813824608329 0.0507372094011023 0.076390017280146 0.0858430825711681 0.025395212336641 0.0843035936030163 0.00145802418752185 0.032362920087774 -0.0445859599346475 0.0889397446259386 -0.0330372421835136 0.0821369706671489 -0.0523869003907299 0.144898407075623 0.00966720372406717 0.147463618952126 0.00306034391109677 0.150848259640669 -0.00691417208955527 0.166729225980898 -0.004675234470372 0.16929774651445 -0.0031879243609511 </vector>
              <vector>-0.246473995803078 -0.064780664054546 -0.178326996866243 -0.0724543135598669 0.0276714578435091 -0.0591074362425954 0.146518937962905 -0.108705845655801 -0.145505673238531 -0.0240933002976412 -0.0758292713762439 0.0245438923582506 -0.0392235621151007 -0.0393998805580029 0.00232396870918836 -0.0286628752385088 0.067998152330852 -0.0229086712694429 0.0876159764510754 0.0612999121173431 0.106257129099561 -0.00997157041828652 0.132349499069479 0.0193320103356046 0.142558448277817 0.0419620664202247 0.169653996738871 -0.00226313707336847 0.105973746910719 -0.0749411490652671 -0.240733143783659 -0.0695844800446658 -0.216484663307435 -0.0737675585978461 -0.146879568017502 -0.071615498537456 -0.0931295363842406 -0.0763947531660332 -0.0341941776802222 -0.0779736247457755 -0.23836293753509 -0.0300882084927731 -0.225325330610084 -0.0112120290373311 -0.206404820001524 0.0124602846659497 -0.180779879303 0.0390617979268242 -0.141666441985198 0.057688230917466 -0.104161527902405 0.0619770358356638 -0.0713248833733682 0.069353817560639 -0.0351043486890333 0.0832943181484882 0.00949373956821593 0.0894977610110553 0.0458960192402884 0.0823334140756457 0.0822299928227661 0.081647735357255 0.114230502560643 0.064585395484555 0.146898607943146 0.0533145301585653 0.169151294875781 0.0323199872825175 0.187880585171979 0.016231539888435 -0.0923128744779318 -0.00917203338767619 -0.0461402432936338 0.0048256569109538 -0.0766858247376969 -0.0394787457475526 -0.0374113100186704 -0.0149047976944602 -0.027831564976186 -0.0018763846365964 -0.0302867414368669 0.0450397219136957 0.00785469276030599 0.0759868697495336 0.0486508576909819 0.07473003746281 0.101022292249643 0.025915564522028 0.0868167967808486 -0.00141564458443637 0.0353614493777177 -0.0320573687319665 0.0846186847210354 -0.0338061731704784 0.075627737841803 -0.0527011385075307 0.141962190328025 0.0113219032889249 0.135948186345051 0.00188433795070014 0.152094795772646 -0.0301904604976503 0.150107925086411 -0.00349843658307571 0.16581165238168 0.00641835825350194 </vector>
              <vector>-0.220696160982444 -0.054724986842684 -0.177249508498107 -0.0437450983264452 0.0299026052338873 -0.0734772290341697 0.261361810139453 -0.115183421822555 -0.121950966522862 0.0243654005592533 -0.102867189760605 0.0151483041790632 -0.051745025905889 -0.03056001309231 -0.0463946501092414 -0.02509822613174 0.0233037263531599 -0.0259220017540906 0.0453166662315952 0.0338791256168268 0.0703141486992649 0.00535779803413417 0.110670673420328 0.0338067510803496 0.11789491998445 0.0530220514243234 0.20821847732551 -0.00593820141429665 0.143618896192773 -0.0828517336718267 -0.235058473882901 -0.0593685965814494 -0.217203467283095 -0.049322572041025 -0.146251904869601 -0.0513770108411989 -0.0931229794811184 -0.0600933512394052 -0.0367904967403548 -0.0658297641778868 -0.22057277927488 -0.0347986341243865 -0.21424815984095 -0.0200739503503234 -0.195056200571119 0.00129922345980454 -0.167189238032918 0.019621514169047 -0.135795587592261 0.035809626757214 -0.10193962196002 0.0508292839537137 -0.0659074316290822 0.0618197326073934 -0.028500035236559 0.0712771549846649 0.0100583730746172 0.0763865824044056 0.0465144124325587 0.0772732947021242 0.0815679010230934 0.0770312283336761 0.118001522634587 0.0741479946290307 0.155078916337794 0.0653510741840695 0.185046553143786 0.0448170622163293 0.201616149128874 0.020231381012188 -0.0935389574744716 -0.0127345168775344 -0.0852399178801087 -0.0211727136272314 -0.0699765920676331 -0.0267277278264746 -0.0407315779459754 -0.040296526339535 -0.065831192335758 -5.39645218151528E-5 -0.0379717312752618 0.0676153645047574 0.0157512284146678 0.0724902548344655 0.0465932591446453 0.0528839298572654 0.0483288009914849 0.033822083161464 0.0496677985256121 0.0192484880226892 0.035529864856022 -0.0356325795547687 0.0578820451536271 -0.0373943961403394 0.0804144023275253 -0.057479671325497 0.149781424958033 0.0220041569781238 0.163144286932453 0.00430117304776814 0.156614736446487 -0.0130634447475132 0.170187756878586 -0.0537204556820337 0.189448491168341 -0.0171992466256084 </vector>
              <vector>-0.24006101040235 -0.0778280918248442 -0.194574695725908 -0.0757123868092607 0.029855622474268 -0.0778060358357479 0.175583984984025 -0.083828502107538 -0.146878383044319 -0.0191594876040661 -0.0316941619256743 0.0275021147873856 -0.00861659749773079 -0.0423968684419891 0.046646386934173 -0.0353240655954908 0.0649410659371365 -0.0457792649835336 0.0780245538552659 0.0347480969594242 0.0934890761413838 -0.00765138948661866 0.117480961382997 0.0316263887978712 0.114009032405481 0.0477094853072355 0.161993240613514 -0.0097683790159781 0.120036743499618 -0.069779479031651 -0.24230489464554 -0.0760507188864625 -0.222797931864443 -0.0739750799579437 -0.150412050037539 -0.078481386723757 -0.0953367514251905 -0.0760080131031752 -0.0384793524819929 -0.0708515744561391 -0.253634999333492 -0.0332046743120897 -0.251720964583509 -0.0132746354148826 -0.237107385872978 0.0204657514783454 -0.203903346652837 0.0513240372582101 -0.161925217550068 0.0716970289515962 -0.118886296289604 0.0825703995838361 -0.0755060224393903 0.0880780113803948 -0.0370816959466285 0.0886059200731752 -0.00287487440381965 0.0964067299502622 0.0376480352525823 0.100901310130855 0.0778929566382083 0.0746319470189415 0.0948900183728184 0.044965709568407 0.141468333485604 0.0470273589636692 0.157054259132089 0.0223987942412772 0.161514992445911 0.00499150621179206 -0.0889381813862821 -0.0148109052697375 -0.0112170224410973 0.0449103564569249 -0.0723494510996579 -0.0295076443206046 0.00799395987887522 -0.0233888673399969 0.025699708691455 0.0207345912972695 0.0248907259972997 0.0370028796267079 0.0342272417251731 0.0332775375428141 0.041547122789322 0.0435446476576592 0.0845166653864812 0.0260007097052123 0.077294392179116 0.00503291461755577 0.0311312215063188 -0.0315191140924742 0.0867666261135864 -0.0285390476613868 0.0834016326165595 -0.0480814712442001 0.135846253766703 0.0136744074078228 0.131436770713357 0.00582236065381223 0.129194524477751 -0.029530073477159 0.151968161318657 -6.77793866168393E-4 0.16785701633432 0.00728395523443835 </vector>
              <vector>-0.415389633219743 -0.0322697185240005 -0.119868300723344 -0.0385582533066136 0.0577370883829128 -0.0410467208177048 0.157428304433909 -0.0477693984287768 -0.0369611437540932 -8.39172988086883E-5 0.00399404230224707 0.00329811145439989 0.0111242970138437 -0.0181807961580591 0.0557227794993069 0.00809830637762955 0.0746917435158418 0.00898249272011271 0.0821927774418788 0.0330105540439893 0.084242325687213 0.00911124622784173 0.106722335273073 0.0235283634534502 0.131923777782425 0.0379084837294557 0.154108039821472 -0.00242454313361143 0.0872528995477341 -0.0317075673789314 -0.272485721982512 -0.0359579441529045 -0.249439167933183 -0.0389910762966787 -0.171272212397967 -0.04136127691716 -0.111195296636737 -0.0418267540596222 -0.0452339215929876 -0.0370939486602908 -0.299957833494423 0.00456370132264227 -0.267651400695037 -0.019671526247015 -0.237420189651104 -0.0179104705430981 -0.201125172329183 -0.0168094431828912 -0.162487491887845 -0.0156527617608442 -0.12244137142523 -0.0131407862184667 -0.0805673249111876 -0.0109431729596813 -0.0320292238631371 -9.87760567510532E-4 0.0196792396157973 0.0379832017674075 0.0452755102531177 0.0671815156679476 0.0843204099480377 0.054386578974773 0.120729371881158 0.0515503015894997 0.155926270089031 0.0417575868032718 0.176924158228561 0.0253178799687705 0.173290809584892 0.0276713418955164 -0.0586594048515187 -0.054239266723386 -0.0458757837441375 0.0353051207801448 -0.0687304248875493 0.00279911689656951 0.00170305859746536 -0.04639410164415 0.0242607292851857 0.0406571259853644 0.0358821485780824 0.0149969313990898 0.0197985408460847 0.0270145213243464 0.0393391151769912 0.0428249443411689 0.087895907131625 0.0307649664384437 0.0768040639203032 0.0086018349879738 0.0327229821416495 0.00633298153839467 0.0599600299953156 -0.017651210090888 0.0854329141878807 -0.055643087816267 0.141621936040102 0.00653442114727957 0.131390650179756 0.0118514341406686 0.127053803790326 0.00434789824495651 0.172033014951896 -0.00315612421231525 0.179605944855805 0.0130906638785672 </vector>
              <vector>-0.388327598689244 -0.0420940775248814 -0.164574069759521 -0.0394136350842821 0.0534101508905003 -0.0444677445742389 0.172694223167966 -0.0514555455503858 -0.0624124802904033 -0.0043712594956904 0.00354574595202961 -0.00124290543931652 0.0224003951342717 -0.0152602064735486 0.0543162243621175 0.00550566345436989 0.0592257617848793 0.00600500809390076 0.0739990912959301 0.0381761714080152 0.0701292581322431 0.00383623847236971 0.110816182466687 0.0303073490755917 0.124924497632322 0.0423632912675761 0.153582938923886 -0.00354882556035292 0.099616091031163 -0.0308488304083867 -0.268915368103426 -0.0366290832652583 -0.244761330282098 -0.0401672380117775 -0.16314782709208 -0.0395029244391583 -0.105173506127687 -0.0488632856738353 -0.046918680968776 -0.0646857091314165 -0.301004792518079 0.00583902668514282 -0.262511243244554 -0.0139406708366963 -0.231462714452927 -0.00619998844312363 -0.197469974170116 -0.0116628532919104 -0.159838867390675 -0.0132961413603978 -0.116830902611498 -0.00598450017692983 -0.0728691669270944 0.00401476369450001 -0.0286560524535268 0.0222101627498519 0.0105275005274048 0.0433295321036754 0.0446795451461894 0.052492361830979 0.0797633304137068 0.0493838274697602 0.115842671821884 0.0494987074149181 0.150879723855894 0.0409472979080575 0.170660896577344 0.0318829464533586 0.184690693101126 0.0290039029926866 -0.0395263641246781 -0.0431366654290442 -0.0567731881669408 0.00812333584937803 -0.0828536268791883 -0.032287598610164 0.0296490224736615 -0.00135979752214898 0.0134419692983729 0.04034903957282 0.0361008563304905 0.033990315671987 0.0291585194034117 0.0276132931138842 0.0404440064749428 0.0430362048899017 0.0783895086507545 0.0298071721566071 0.0676996655820821 0.0142554545311084 0.0571823226451057 0.00479440800663428 0.0552917286041361 -0.0321433809721198 0.0902186454759416 -0.0354566670637376 0.138065279869972 0.0066322359636685 0.131305071270241 0.00273485219695522 0.126745728606048 -9.89330152567897E-4 0.168033139177483 -0.0172399330788665 0.176597368172325 0.0101162345425383 </vector>
              <vector>-0.248114215916708 -0.0551438875429494 -0.195176874376637 -0.0568395411595746 0.00128111883216081 -0.0632179409643758 0.144408762855211 -0.108828984621027 -0.165037567490236 -0.0221633532219238 -0.0795192959533423 0.00629173182056505 -0.0289583453800501 -0.0335359069442276 0.00872302569476922 0.00468951444367503 0.059046710591552 -0.0185954254247785 0.0831947050896181 0.0339240091590318 0.0892669044068861 -0.00768354878055128 0.0940333241962381 -0.00598407905925552 0.119771205129959 0.0269692029130201 0.193961480707646 0.0130484699892034 0.104914086653143 -0.0725963307462606 -0.241363660639429 -0.0599110168042307 -0.219140493157514 -0.0590625490007891 -0.148765690998526 -0.0655929706578174 -0.0935078333739803 -0.0684319854006419 -0.0359612638440724 -0.0674652179965396 -0.26082126844323 -0.0238180929294536 -0.231947956228154 -0.0119857820606203 -0.204067230603588 0.00453696102070978 -0.171686640418219 0.017973274619162 -0.137611383578142 0.0299669564076138 -0.102455924434351 0.041650806805991 -0.0665064330435168 0.0518325788028786 -0.0301970014007569 0.0642545320543709 0.00771706139970513 0.0707027566471909 0.0426096492497018 0.0783345891407071 0.0747563431101317 0.0863737614302948 0.111847669136797 0.101511206296729 0.166243619937987 0.0935354250467164 0.197052341078195 0.0554450738809673 0.200768474705868 0.0207299733453986 -0.0892345148909543 -0.0104790619567278 -0.0434533148477494 0.0153792088927325 -0.0702114586246823 -0.0300932187312422 -0.0111969669989691 -0.006895863230296 0.00120263882853427 0.0036575404817839 -0.00366447815462257 0.0358494641935741 0.0188546049471753 0.0598904377010639 0.0513103052400178 0.0640167473525874 0.086984131561378 0.0264664946649695 0.0803834461379966 0.00474374827118339 0.0380522855879239 -0.0235365868406012 0.0879698406119271 -0.0287849465245448 0.082989735644754 -0.0490867503975463 0.109793875341515 -0.0289111752171643 0.146808000877774 -0.0321777664799668 0.15244285251517 -0.0145620676049856 0.154218164799352 -0.00190449219689101 0.167993447928344 0.015514077112863 </vector>
              <vector>-0.347139928985355 -0.0690922114908229 -0.152297618625946 -0.058908556993432 0.0544621048897925 -0.0441275999871229 0.154738571989415 -0.0488956199558516 -0.0762283939181608 -0.0109697145252718 -0.0270275336338422 -0.0126127236594747 0.0096539842081125 -0.0181415280185573 0.0561771406683333 0.0102450142089895 0.0595362641697101 0.0105866676417871 0.0800963427350786 0.0266080303099514 0.0822008987195075 0.00586540679695214 0.117002734897402 0.0182770130348956 0.122970122196888 0.0373021420592935 0.154571824999834 -0.00384209690171009 0.0870841130024694 -0.0273322834846263 -0.256522540597341 -0.0521485513209899 -0.23186293900164 -0.0578272241177826 -0.157543535707776 -0.0610658738237503 -0.100411836036178 -0.0578063363141039 -0.040779401402109 -0.0572404857761994 -0.320429780456633 -0.00762674141101725 -0.26835909135544 0.0116137615082119 -0.228834065907001 0.0186223331827349 -0.190459753298764 0.0280859242216322 -0.150060411180645 0.0225231560667651 -0.114178571401335 0.0164962425554979 -0.0748627378375395 0.0191728776361775 -0.0348276401953248 0.0230840759050907 0.0064650135284772 0.0278556991830427 0.0482474092269096 0.037960598750785 0.0805424194881455 0.0464071517918723 0.113507896993725 0.0400504373867785 0.153416436694729 0.0400382976802378 0.179700581112776 0.0445448813987776 0.194134540009455 0.0291990403498887 -0.068438493520363 0.00481387770477353 -0.0467023745505349 -0.0163845852912664 -0.0711390586581072 -0.0475743605551762 -0.0203937411579198 0.00677444171651535 0.0038070518467679 0.035928459478977 0.0305610751686244 0.0197570648865373 0.0205705970653992 0.0286934780081112 0.0382434314596924 0.0473442317892102 0.0847399532385075 0.0264235101590984 0.0741903335802388 0.015738117390288 0.0581381356197121 0.00975837062442407 0.059088664758653 -0.0158712151829423 0.0894916773369375 -0.0478992783335658 0.146295386123611 0.0144039148759353 0.140739785187415 0.00275314904849985 0.146053904434617 -0.0118278764840143 0.166280880453883 0.00710856124894432 0.165790171623135 -0.00684106497299896 </vector>
              <vector>-0.250529058164597 -0.0563803990534187 -0.174170004060592 -0.0520731341406845 0.0151225780034406 -0.0809437086279583 0.188812875446667 -0.101113296015697 -0.159530354893644 -0.0167745440558612 -0.0744099089101602 0.00936823364852224 -0.0118183867487222 -0.0553476982816015 0.0104249649369494 -0.0304315728225865 0.0576171562914507 -0.025712532275653 0.0846142612944899 0.0606248610378281 0.100264422769405 -0.00366206320006434 0.128292076249775 0.0411214353200483 0.141952837174025 0.0471777502524709 0.158304736433685 0.0109051256155699 0.129324729344163 -0.0754494896907437 -0.239671172879238 -0.0527788060860973 -0.216602725820115 -0.0451112706087917 -0.148032859186561 -0.0656942695175045 -0.0948179832204587 -0.0773915610908598 -0.03675408962985 -0.0873539659792366 -0.2610653030849 -0.0279862162436064 -0.246102151683866 0.00445276608454999 -0.209007665034622 0.0205491798438267 -0.173993329771841 0.0288592714057696 -0.139162843229992 0.0362041112756575 -0.103839500436606 0.0436724357909884 -0.0684111850188073 0.052860823278893 -0.0321074324414957 0.0620937952220763 0.00412233914889772 0.0707874599561045 0.039274980446886 0.0803711428049434 0.0770266782633256 0.0809616350434652 0.113709106322753 0.0726307749831562 0.146752036519173 0.0578710090005748 0.16813714993183 0.0348797823441591 0.179348899315119 0.0184415434239069 -0.101598396266489 -0.01537284342285 -0.0411263455547464 0.0191789914455679 -0.0756122493295183 -0.045981298784888 -0.00268383581634063 -0.00752148726579757 0.0063200547903257 0.0101907245268468 -0.0124096469339858 0.0330177555053241 0.00769413918415363 0.063722625981293 0.0455274870158724 0.0749976521045233 0.0981207041877874 0.0249291768541561 0.0832893718679991 -0.00161438891542952 0.035899844480211 -0.0466180933108797 0.0656768286893099 -0.0257811554807502 0.0750234270774985 -0.0643458509097137 0.14238691468719 0.0122065327340733 0.135304099942528 0.00547249753797077 0.113629705074048 -0.00445885774719907 0.160879505855195 -0.0185928823875899 0.160602517373 0.00694229289319652 </vector>
              <vector>-0.243194903705993 -0.0461921034860268 -0.201779093730077 -0.0382966380308166 -0.00655414126008841 -0.055686887244381 0.173772207980722 -0.0689535172488509 -0.182941177260819 -0.0218193384151907 -0.105355661966728 0.0243148292927004 -0.0369809656482822 -0.0518014347690465 -0.00376577055386516 -0.0415526288742625 0.0659616568350977 -0.0312037478060741 0.0799669453934997 0.0648452562480298 0.0912653289630348 -0.0236068917643613 0.146067542088981 0.0221692482165585 0.132330585639735 0.0302521590968902 0.183358556505572 0.017957217775279 0.103726392556036 -0.0577787138985218 -0.23877079923628 -0.0507197720746412 -0.219341107002629 -0.046655981483268 -0.1460407720943 -0.0500581727389993 -0.0929056791916473 -0.0568387778474187 -0.0369023148337055 -0.0594270591915779 -0.239354243077952 -0.032049546054326 -0.226408005936866 -0.0114280276113737 -0.202174377598104 0.00908357105380043 -0.169172525359952 0.0192623094013782 -0.134422222519328 0.0269092140834747 -0.0992978465389622 0.0356319492739265 -0.0627273136691387 0.0405753017233446 -0.0252395424585741 0.0482685603028086 0.0104831235574814 0.0591061689821302 0.0450850040688118 0.0662500529592656 0.0793946161280063 0.0701954755710621 0.114790365588999 0.0697921749629177 0.151559371290032 0.0698600470423025 0.187062822231591 0.0516705953939485 0.196281708483044 0.0175160936603522 -0.127894700856689 -0.018476132392596 -0.0395537046232564 0.0196371658659297 -0.0777508497619165 -0.048451628987863 -0.0308543191453324 -0.011901374333146 -0.0242628811257429 0.00373505877127104 -0.010970582283299 0.0390787853451482 0.017676784622527 0.052992802764613 0.045575451212366 0.0587739250592829 0.0981602887395803 0.0297443488817438 0.0961543275939651 -0.00445125771898405 0.037460380252695 -0.0442145952774193 0.0832255866770854 -0.0296654244533045 0.0840664977103114 -0.0482563787309263 0.152823678955836 0.0108346581301197 0.14762092322686 -0.00105817407821209 0.149694836260267 -0.0163041569780888 0.150913309052436 -0.00509147933086678 0.160137209824952 0.0134828709622654 </vector>
              <vector>-0.377098463717562 -0.0313227882383229 -0.149833026411631 -0.039892963643903 0.0432943598147733 -0.0460085355210453 0.168026056781815 -0.0466082474304983 -0.0911210367594163 -0.0115396894584759 -0.00922977042126477 0.00611614234954515 0.00493011714713488 -0.01063787962961 0.0480477165649184 0.00899440175347013 0.0760040631979371 0.0125837467666721 0.0801556086366186 0.0336868746211528 0.085084242109991 -2.62315843710291E-4 0.107362102649353 0.0203880407061675 0.116472154485975 0.029666555085911 0.163580847343186 0.016067953498434 0.123661380622594 -0.02464970948209 -0.26606110093431 -0.0346303165078654 -0.242656298821861 -0.0354986359507655 -0.168105432859264 -0.0419422786764175 -0.107081862197985 -0.0362896124113465 -0.0415863425845785 -0.0370428807836532 -0.298783833502156 0.00918023746660494 -0.261764173089797 -0.0203684279439443 -0.23274412629476 -0.0185544207272667 -0.196269312342156 -0.01656899343611 -0.158136622987281 -0.0124202787888559 -0.117750394205311 -0.00936843970502647 -0.0702480513684519 0.0100184432588942 -0.0315971818890245 0.0326404289186138 0.00352640699467083 0.0278969686677945 0.0410303862785334 0.0243716082284112 0.0841226353522179 0.0418961571640861 0.118189851019088 0.0464181695739786 0.151500465465704 0.0341408774278261 0.183615987969298 0.0301917588724782 0.192286135850634 0.0158872991031238 -0.0677023838358841 -0.0422682433061456 -0.0532323363561389 0.0227153029972391 -0.0789021995368162 -0.00688932257024024 0.0139196270901562 -0.0210294971772017 0.0362785401010192 0.0228620133849994 0.0171056168987142 0.0045633938558887 0.0162933509547199 0.0258143803519713 0.0385131034990754 0.0360944798236713 0.0847291546408213 0.033123610424841 0.0755892623479317 0.0088216675314211 0.0271613957536092 0.00315540381174939 0.0856425380803545 -0.020626732840496 0.0902551858938761 -0.0195174568778799 0.143282656330824 0.0105457962644755 0.139884667080457 0.00319819914396884 0.140526710733271 -0.0136209204124167 0.157669375600988 0.00676572170616035 0.16216224682539 0.0197529546037373 </vector>
              <vector>-0.30963139860261 -0.0394806155168565 -0.268112229841174 -0.0357702066860674 0.040577475299163 -0.0190362768714101 0.162531469570178 -0.00834864346071878 -0.244756811737143 -0.0218384394566619 0.0161423930256355 -0.00530507835561216 0.021804825759557 -0.00900555829772354 0.0508440889566865 -0.00611146600200187 0.0655256633191138 -0.00393128490684358 0.076484256140869 0.0205004400781215 0.0997075571480324 -0.00584399102624902 0.125973128803777 0.00669322429878246 0.119644790719026 0.0185700069643276 0.156878831714662 0.00494266163971518 0.132093886969203 -0.0113271369682115 -0.258883330298639 -0.0357647699332523 -0.237755230266691 -0.0312635135885778 -0.161050752195161 -0.029738167794834 -0.104093529022291 -0.0265205832573277 -0.0438563346197257 -0.0236111421708457 -0.275463330660178 -0.0241149022339128 -0.249263051589026 -0.0221268920357104 -0.218896018798286 -0.018944383692205 -0.183414496603729 -0.0150045699590914 -0.146973010529731 -0.0109445530711453 -0.109210808182923 -0.00714721080950564 -0.0695908799620294 -0.00210922292254604 -0.028075662226091 0.00544809370834418 0.0141702548233059 0.0170663111867513 0.0530988845287411 0.0325237127803461 0.0862728983681574 0.0465972835801515 0.11777925618029 0.0427907135375007 0.153951919380092 0.0373896587513079 0.183130669903657 0.0376802437580761 0.178977694556259 0.00529724754870733 -0.0885589571133915 0.0161924476561733 -0.0389029263850883 -0.0265214123954748 -0.0721664145972922 0.00288687015163832 -0.00244473042958607 0.0174723876251682 0.0195656787097302 0.0286315796337123 0.0369915578520716 0.0165852204416002 0.0284733867018092 0.0190118845625664 0.0361820702432739 0.0392909030397902 0.0818382687905599 0.0272946389218584 0.0766558609910554 0.00498740650308068 0.0302546816025389 -0.0114866674724096 0.080777950426189 -0.00774280914461354 0.0829956054169454 -0.0149941930820942 0.145814970745874 0.00663734794640923 0.146821933230181 0.00555171599614595 0.148744421953721 0.00477561827870748 0.164706585464483 0.00544020066013904 0.175686986365945 0.00377587186278096 </vector>
              <vector>-0.261236638595311 -0.069177016450608 -0.201997565154667 -0.0590797147843827 0.0458398510747534 -0.0534652826910602 0.176685317081098 -0.113155374972159 -0.150118542039765 -0.0204579560565323 -0.0741264435300324 0.0134515988373056 -0.014143219414471 -0.0293024668554307 0.0170693035374222 -0.0211509906148332 0.0749400014653035 -0.0159270429825677 0.0550588694662303 0.0454307126073103 0.100931731720272 -0.00353470929993177 0.118733336850113 0.0309429724613923 0.108818710407892 0.0414400921467118 0.171549336186968 0.00353780530013009 0.118460043051413 -0.0749906199431934 -0.240590017485245 -0.0655253978319202 -0.219528283306386 -0.0621592233579827 -0.149027666565327 -0.0612156976497021 -0.0950975495254829 -0.0597703222834566 -0.0383281280903141 -0.0553580323837494 -0.260528267541876 -0.0279973046770631 -0.239609705892357 -0.0071393456655102 -0.212869068413963 0.0125718783099158 -0.184317955979153 0.0326950656024839 -0.147113047846145 0.0536080597564945 -0.103671364978692 0.0546555710219323 -0.0676541290687494 0.0525043506769157 -0.0311741824913385 0.0555596798099232 0.00574054883469203 0.0646137347327903 0.0420976589932114 0.065159038424717 0.0765885392291963 0.0623381250628132 0.112183149670807 0.0590831154542591 0.146610583093903 0.0548994723802736 0.166992654509295 0.0325976163267303 0.187225309635045 0.0172003005509022 -0.0749739789822401 -0.00461896976827274 -0.0440146536350458 0.0131112824244715 -0.0714595221618843 -0.0317113872790722 -0.0140633622392821 -0.00445559991465642 -0.00555794499056691 0.00838025244918168 -0.00869128607142459 0.0326253067139231 0.0120684332345355 0.0544733563603165 0.0436802233456412 0.0527093377077172 0.0769905051982381 0.0234249151029048 0.080513130526626 0.00476759362625777 0.0336101572203241 -0.0258649936456662 0.0880972159488485 -0.0319076586579283 0.0871160313854866 -0.0474898920672042 0.148157413426919 0.0195735835500541 0.149583220578779 -0.00145368518278324 0.139509401206991 -0.00951419182715336 0.159627674581282 -0.00970012928989039 0.165414172538431 0.00476818873488268 </vector>
              <vector>-0.221827583124123 -0.0588166890460853 -0.192065332261816 -0.0572154546374987 0.0102927276808234 -0.0974815945036242 0.216648341012798 -0.123259017745413 -0.156345303148455 0.00789187246352876 -0.0396385554076384 0.00173451845899456 -0.0232338597380632 -0.0298776552308965 -0.0070475820137302 -0.0262082461446834 0.0360627615656613 -0.0191710946656247 0.0706600296172884 0.0445510150454212 0.0760402231811196 0.0055505933948061 0.0768102553142659 0.00619541391064219 0.0854659514809109 0.0279193037616401 0.196356135232391 0.0206363209263422 0.13205867439785 -0.0809114129195811 -0.23827990670008 -0.0630661677601429 -0.218168911745615 -0.0559288732418341 -0.152461927424034 -0.077975023573971 -0.0951938507060457 -0.0833976786904886 -0.0399731412572699 -0.0885827450678593 -0.234138270477549 -0.0250893750173702 -0.233575318580258 -0.00894427643141186 -0.213233160335932 0.0199154069450078 -0.178717245602504 0.0378212703250659 -0.143690755667469 0.049443962453059 -0.108501988343798 0.0597411387597402 -0.0719562433301422 0.0710389669949088 -0.0316972485104109 0.07834278644592 0.00731809199694563 0.0780684387232919 0.0431577189078156 0.0775954024994508 0.0780364532267753 0.07647108845931 0.113327871597386 0.0737278685349545 0.148575665158338 0.0741137870750837 0.188992286294507 0.0636149289822159 0.201797439416993 0.0243583062756122 -0.0920121862572091 -0.0027927956971555 -0.0432047817680744 0.00964015867735259 -0.0712989646829518 -0.0325553745795286 -0.0156643572147741 -0.0118081925464363 -6.78001046453835E-4 0.00197950184443982 0.00724094427943274 0.0290159435112718 0.0177153080184654 0.0492751630342115 0.0442342639507729 0.0529942721771991 0.0727484657535414 0.0321119248992259 0.0529358520749194 0.0217209181198281 0.0360240919486928 -0.0367364591115269 0.0541308280138851 -0.0311299969318833 0.0775574630318368 -0.0585427189454134 0.139574926080637 -0.00373707650480039 0.142438283609735 -7.62097561458958E-5 0.154335170644824 0.00498848737234535 0.157569512551756 -0.023920569599376 0.184498739304029 -0.00323406172211914 </vector>
              <vector>-0.247404403130575 -0.0470489867739224 -0.22791286615243 -0.0466982569175559 0.0403691950941335 -0.0551236680183052 0.178127358636634 -0.0622045610252967 -0.222048385191644 -0.0365631398818465 -0.0980815351820489 0.0112201776298581 -0.00562914549098249 -0.0359558219196302 0.0018503195218975 -0.0331559587563938 0.0638066583729693 -0.0400157910915894 0.0801640212459203 0.0177769877009895 0.104316769140713 -0.00299501134594202 0.123184794695701 0.0157016349806649 0.123844640252295 0.0320313725239719 0.172893151767468 0.0213662829394365 0.123085110321905 -0.0450948744880546 -0.239821009166622 -0.0482059612938547 -0.220665719732637 -0.04761656724329 -0.150001036181251 -0.0393704636541336 -0.0937961517150443 -0.0401952053431136 -0.0352087899278535 -0.044227036049751 -0.251598343482931 -0.0297404491295236 -0.234666247383294 -0.00909006228743303 -0.206137585042568 0.00649267820619209 -0.173297108924447 0.0192037675736956 -0.138503327135542 0.0280283003924952 -0.102541468510748 0.0351344681055778 -0.0663926357439525 0.043476870305011 -0.0293131932500247 0.0503106310876352 0.00760689061189736 0.0581166681477648 0.0432657604622761 0.062211226956823 0.0776228995196288 0.0665660421818755 0.112688073705937 0.0696744947056629 0.149691720668296 0.0658075728665062 0.177930069101046 0.0420423422636094 0.188796090796679 0.0168724001161722 -0.0821263928314686 0.00182480453472401 -0.0543520366103451 -0.0109024328398685 -0.0607488116684446 -0.0073368800805829 -0.0318937940252426 -0.0210806574930041 -0.0132962769194086 0.00457358298069111 -0.00502255145252707 0.0332314579330212 0.0168565354075362 0.0488977479835677 0.0419131319853295 0.0505910643410629 0.0843114067716079 0.0249173264777774 0.0837275548194505 0.00136530157004278 0.0323712630126803 -0.0429673181162317 0.101770764714568 -0.0303659669988195 0.0994380758095756 -0.0355748948889069 0.137365393311414 0.00739771082095252 0.144450614141409 0.00215959711364624 0.143248424963502 -0.0150244492721834 0.167325495762509 -0.0103499343016236 0.168436630237052 -8.81632285705416E-5 </vector>
              <vector>-0.35981997676813 -0.0627631332374803 -0.154300336551395 -0.0448697625667893 0.0344781950420069 -0.0429310374756868 0.148131685655613 -0.0517310007847192 -0.095722887578208 0.00739666837197866 -0.0313327129842823 -0.00152646161140076 3.64766186508706E-4 -0.0144162922860375 0.0703876466264752 0.00807411143218648 0.0736759947275664 0.00840856636262017 0.0808422267196381 0.019270011493866 0.0936519106393913 0.00990226636971327 0.118640088359687 0.0185124976648778 0.13163570500703 0.0318300020293888 0.170000258587616 -0.0174556501007967 0.0902330993144382 -0.0252432503536827 -0.262533659935832 -0.0496963789939919 -0.238834155785346 -0.0515532093912722 -0.161860602191508 -0.0439932640029629 -0.102048348433548 -0.0433986068483476 -0.0438410288588818 -0.051214500584146 -0.305346193349997 6.94914976590719E-4 -0.254537691415937 -0.0228571227381868 -0.224013882347343 -0.0204191488164074 -0.187486604921325 -0.0170907061425972 -0.145999880346114 7.4793580230678E-4 -0.111287023212024 0.0226039241364686 -0.0730929938624103 0.0281190814406168 -0.0341980718501667 0.0439414185991518 0.00244876784349024 0.0540716496116972 0.0344167954850883 0.0396559258258482 0.0733678397660282 0.0351102596394353 0.112651010333138 0.038028491483015 0.147855381144601 0.0311034208072688 0.17573038970705 0.025109615871051 0.195930207820766 0.0230601814217444 -0.0720511623949823 -0.0260532727907552 -0.0544719849923214 0.00241653856363915 -0.0773769865268101 -0.00960391975888863 0.0156595004127886 0.00406491446909327 -0.0156129144432511 0.0226267799455789 0.0283504720272176 0.0430360703247755 0.0248192413904974 0.0240441364576407 0.0362578361641949 0.0484596104976807 0.0856453092908096 0.023240514293164 0.073164702647904 0.00781379294489722 0.0723073241917607 0.00759772123499424 0.065268708967423 -0.0166579323623538 0.0900295284153991 -0.0461250695478034 0.141265365383329 0.0157468377674265 0.138732092305367 0.0150885305037351 0.148323101054054 -9.86432693660068E-4 0.162499544036716 0.00887260839645915 0.16900440349622 -0.00806284565094374 </vector>
              <vector>-0.218715169072299 -0.0830420851413765 -0.170798959706032 -0.0225350152886031 -0.00358491426419769 -0.0686638166140182 0.22499248052087 -0.111977320802976 -0.11027992697976 0.0312071120819384 -0.084097633925331 0.0112994774648954 -0.0690169523415971 -0.0142667539166465 -0.056458394866659 -0.00996014132075526 0.0210888401034281 -0.0193725304857383 0.0376947915860472 0.0276806712205556 0.0459707345903016 -0.00276930369433226 0.154755493763897 0.0294525210756745 0.159804487799633 0.0420314849419469 0.212361340196836 -7.72463201494927E-4 0.131081435150126 -0.0809452512314348 -0.214570489284215 -0.0746307624175874 -0.21220082215958 -0.0648243076778169 -0.147232653763519 -0.0497357349204008 -0.100309797126634 -0.0740585420532446 -0.0388406472384906 -0.0755982737740106 -0.221540799644392 -0.0256039763097071 -0.213924474318066 -0.0183497977132024 -0.20305877402412 0.00231575284033716 -0.177962664950869 0.0244908248117122 -0.143588322966156 0.0383771799674657 -0.108040233634286 0.052168331830765 -0.0695445711125917 0.0628223676939823 -0.0304143511185687 0.0658111105355966 0.00803203974404649 0.0673232913991814 0.0449846685176578 0.0693052070834095 0.0805613918221269 0.0681749063698402 0.116812756243076 0.0643820939232346 0.153084510444774 0.0572272928640293 0.18740450351365 0.05210409579238 0.212915809629471 0.0253001811235821 -0.0809593894844213 -0.00379555638028629 -0.076973492474121 -0.00682423642779819 -0.0658625781229804 -0.0199386188214382 -0.0538674636851797 -0.0317005457711107 -0.0700550099586102 0.0120048119123219 -0.0240822328610182 0.0660500817038208 0.018027972693787 0.0563682204949059 0.0379702929530141 0.0402257506116159 0.0428363869475492 0.0372032750734131 0.0423577760124201 0.0219182745919384 0.0330419822832484 -0.0408694442859795 0.0412946047607631 -0.049310900839668 0.0772639962519996 -0.0738177501169596 0.159662266381915 0.0282265396106087 0.177054790787679 0.0162522738135773 0.18479517780711 -0.00454466798183435 0.160772028917912 -0.0224324927681613 0.199358159660356 -0.0193828408761467 </vector>
              <vector>-0.206491514102908 -0.088421133029759 -0.167314929930532 -0.0356177765171473 0.00679528764640428 -0.0850497917251389 0.212524407135691 -0.102671745019757 -0.125308555673237 0.0230809951378195 -0.107919121499706 0.0146128952260854 -0.0734371188603937 -0.0218659915303408 -0.049829523644759 -0.0263818943806864 0.0415240079853605 -0.0060844185920926 0.0451789325333702 0.0413012837422479 0.0879123135996352 0.0242519567867947 0.119889248334009 0.0268142084352373 0.146708986532964 0.045108292599466 0.199455617961074 -0.0381688636497632 0.11893489327866 -0.0913742387317436 -0.201045731544232 -0.0823796511410693 -0.193162865134963 -0.0718199493145344 -0.148152854239769 -0.0490574240877518 -0.101044371296746 -0.0746825578706711 -0.0395232717370404 -0.0894217650988174 -0.211023441233011 -0.0200874833827978 -0.204266874731575 -0.0160104055610525 -0.197552206947098 0.00235301221705741 -0.176404735568873 0.0268814151426808 -0.143956913101917 0.0461955425450841 -0.107898598001325 0.061120943262948 -0.0702944026198423 0.0733719089548656 -0.0307826825518488 0.0845352392815871 0.0122093883749782 0.0936535570087879 0.0524187339857745 0.0920879759400713 0.0877012634496481 0.0868730143661775 0.123298363344767 0.080588275252219 0.179812391263555 0.0836970790216358 0.202466716818552 0.0403627820143262 0.201281303703256 0.0132085326442424 -0.102886187588865 -0.0127451805669883 -0.100417741927372 -0.0118406691501792 -0.075758465874417 -0.0336564796757329 -0.0462442922017852 -0.0478548678911572 -0.0762235159957383 -0.0126157071331352 -0.0505720060307612 0.0738704331082254 0.0137354809507241 0.0822510010711785 0.0501069440000755 0.0559302573420018 0.050813690147005 0.0220126304224326 0.0489605237836591 0.0122730524164268 0.0363027050517259 -0.025909852704131 0.069970566707669 -0.0302135585330042 0.0693866592067633 -0.0643741331782876 0.151773474397183 0.013626154838889 0.158906635021782 0.00360901471378638 0.168981207098731 -0.0134756155344665 0.158041113404367 -0.0159915209705139 0.192421066321333 -0.0558987785215548 </vector>
              <vector>-0.249886206231904 -0.0437874034704008 -0.178151047647598 -0.0462574104793936 0.0555017684772268 -0.0950116354748013 0.223496211255603 -0.0975825337135901 -0.148031763553549 -0.0171883493868805 -0.0422474528099505 0.0297731855035488 -0.0327962830945807 -0.0410241624976961 -0.0131803558826118 -0.044576125136146 0.0470309878263046 -0.0415045853410703 0.0514409775703932 0.0558885144650251 0.0781105593823247 -0.00504733575523867 0.114626265548219 0.0516599767777721 0.119907831216016 0.0614119455171307 0.181369679029907 0.0373065247331005 0.107757513048115 -0.0749401297017956 -0.237796783707077 -0.0483007249314146 -0.218483012207548 -0.049039354898597 -0.150122360138638 -0.0673981488088585 -0.0966704357480741 -0.0789936136903744 -0.0408189014593317 -0.0882638517220558 -0.25224703869149 -0.0298668209639565 -0.248126132399403 -5.24525177577176E-4 -0.217943592793745 0.0331541174660132 -0.175594057148325 0.0423888437172496 -0.140472623654792 0.0449987478257531 -0.105055600405247 0.0487562461512657 -0.0691331657398983 0.0503183506722439 -0.0329749791223816 0.0555187619356459 0.00361241893772533 0.0623741528654924 0.0386962424205079 0.0673762474484946 0.0727688770247989 0.0729210891902824 0.108205165285103 0.0639553771980658 0.143331657621916 0.0592890930784014 0.17352676944811 0.055345366880378 0.195957262715389 0.044455491012222 -0.0848639272042496 -0.0141486781962822 -0.0148822458995277 0.0208551486036588 -0.0749452531314321 -0.0310855758584551 -0.0244169255000134 -0.0144221616603764 -0.00535427432667726 8.89326668721516E-4 0.00991197178472127 0.0234229182206054 0.0212168130506666 0.0447842144134487 0.0358618705045089 0.0607941410237336 0.0689254654883716 0.0250746192435715 0.0620861857056437 0.00846711846018663 0.0330451260163457 -0.0586004686017725 0.0759636823525067 -0.0285845472677599 0.0727485468629745 -0.0537805996036423 0.140634942307877 0.0137495183830815 0.127167405894023 0.0010526602140058 0.144027566756799 -0.0449848103175758 0.171890083983412 -0.0202507663583979 0.175374570982532 -8.17378654989723E-4 </vector>
              <vector>-0.26633245928702 -0.0443954324976268 -0.237237129764632 -0.0710788794258589 0.0106221927514946 -0.0783800418913416 0.148205057020403 -0.0834727215066297 -0.0866678379957258 -0.00911732834942939 -0.00490842794386878 0.00416786580895525 -0.0266313010931619 -0.0389416116027826 0.00355588464763274 -0.0325441857717186 0.053413053020508 -0.0296793360960209 0.0940579552026043 0.0637455553191576 0.0833893275470154 -0.0272171894585354 0.143541243045182 0.0289001399439658 0.133881198616299 0.0530768587164299 0.145962266077162 -0.0194457379090364 0.0684053482476484 -0.0597133679052635 -0.255163843316663 -0.0597117311564655 -0.241439366894769 -0.072394565357518 -0.164388349851352 -0.0993254603723947 -0.0978197777387792 -0.109837281680454 -0.0299432955310695 -0.096193944557375 -0.258850779212491 -0.0211520772028932 -0.235923086077625 -0.00560553027589464 -0.204755883150333 0.00571862936023609 -0.173125563636561 0.0217710161769957 -0.144610239969152 0.0417360840283849 -0.113356068168883 0.0627439841950955 -0.0760748876178572 0.0823353927370569 -0.0340945736562627 0.092515623855565 0.00574819986539405 0.0980813894639533 0.0454131145044213 0.101313456099595 0.0835036463276416 0.0986966786075292 0.12788995687662 0.088336697715696 0.149255232340057 0.0567426422344985 0.164482723688356 0.0356186761025415 0.164445443285485 0.0251540409807666 -0.0634944009194325 -0.0378033368111251 -0.00520049826219813 -0.00190055325975701 -0.050401685490865 -0.0221905189999542 -0.00840563810272008 -0.0237606407117363 0.00806656036185215 0.00909830252026291 -0.00258573146498148 0.0368508598113959 0.00954667665856832 0.070258936519739 0.049950605324416 0.0779195416293756 0.112419055085998 0.0248783953950381 0.0881752128450952 -0.00374862868408116 0.0362683665285254 -0.0410392777776901 0.0807021109350888 -0.0304150211825775 0.0655752600930781 -0.0418153930866534 0.148097381454915 0.0128041711832726 0.139766816163723 0.0050233358961485 0.134807802608856 -0.0037401386761019 0.133100809685038 -0.00290984833462547 0.149162324337325 -0.0299584937601142 </vector>
              <vector>-0.259214034573388 -0.0536214685198175 -0.208149836689104 -0.0467989622482767 -0.0021587310762896 -0.0633602331043587 0.207106597327725 -0.0881766967628367 -0.178596061387216 0.00203859166808726 -0.0708528228063676 0.0113778529783741 -0.0253403423300569 -0.0299338348825621 0.00261048062966928 -0.0268684831758329 0.069518183042921 -0.0239021271698206 0.038950795790897 0.0431619654377043 0.0783942965707611 0.00986715438526506 0.0853244124675167 0.0433220061233534 0.116757623533089 0.0502511903180074 0.171300687914808 -3.03773270670132E-4 0.128085849670527 -0.0520319771474752 -0.240003393995218 -0.0536879579055134 -0.218609670889374 -0.0527642119725677 -0.149623978280656 -0.0653467420031826 -0.0940887265675261 -0.068500290058346 -0.0372408921176812 -0.0649546075391675 -0.259067053473326 -0.0200407806120331 -0.235010612599564 -8.06882232181526E-4 -0.204782131520493 0.0128224003131122 -0.170717549675225 0.0207148938544598 -0.135671305536794 0.0268594302216143 -0.0996188626285868 0.0329608149373567 -0.06337970788507 0.0401578456132292 -0.0274219261878206 0.0481191934053904 0.0101224327636598 0.0488351935513452 0.0462407840623332 0.0532866366590103 0.0802727376762851 0.0564265323570335 0.115967665478775 0.0675992129797409 0.156690533753138 0.0633878613328711 0.182761165386575 0.041843493611888 0.205066449354093 -0.0123664529468733 -0.0827410068550276 -0.00754392297238191 -0.0434574294611687 0.00966289819591377 -0.070022265627616 -0.0275358132017161 -0.0267599330582984 -0.011880627488212 -0.00848718004585895 0.00596175393478742 0.00389484533372381 0.0316261219219989 0.0202779099717244 0.0488133024922997 0.0459914022121842 0.0555237342145263 0.0669502921778529 0.0147315082793468 0.0680700743176034 0.0029084495336831 0.0353194852551156 -0.036120548013909 0.0946005895110357 -0.022714771864281 0.0953020151455785 -0.0383597171733696 0.145621659615001 0.017502649965839 0.148307734957364 0.00610210984011392 0.154560014565276 -0.00190264599451097 0.164808141599432 0.00189968208806474 0.172140595183061 0.0017590480454794 </vector>
              <vector>-0.261691631451081 -0.0307974456137368 -0.187282290027942 -0.0476642044703806 5.96790541449301E-4 -0.0752568981694375 0.156819892999963 -0.0895601910439452 -0.144340123423739 -0.0210207670196738 -0.068648535965181 -0.0236206275981896 -0.0205681628342987 -0.0446183382831219 0.00577676263094031 -0.0175015008002056 0.0845035420955606 -0.0183451013242971 0.0786412748970743 0.0521508744225345 0.0961206677492869 -0.00942542873972077 0.113118901029452 0.00477063094761874 0.117881042487212 0.0290593038366498 0.188236236051642 0.0333080539339041 0.111387170726259 -0.0519123434501809 -0.235628275413921 -0.0375468621492029 -0.21628021687641 -0.0418112519733275 -0.151265203885157 -0.0687767150644702 -0.0956317108781864 -0.0786684476527844 -0.0369511024953554 -0.0793269861170738 -0.27421499071966 -0.016875611875333 -0.241217311917371 0.00433999753589657 -0.210527750473088 0.0172716284409224 -0.175456374463716 0.0270288433265074 -0.139726878769258 0.0325077138490597 -0.103633972794924 0.0362456908832858 -0.0670873206097905 0.0437257159431267 -0.0305125658475264 0.0538550784722965 0.00543310036609013 0.0652782378381896 0.0398470225595347 0.0748956993469593 0.0730151801205431 0.0830525021753086 0.110702221665683 0.0898937377495924 0.152950237028525 0.0763882541061935 0.182826291538903 0.0551123595394315 0.204331158672691 0.0335417300256255 -0.105437787750339 -0.0172268746518122 -0.0448826582153182 -0.0173255088084589 -0.0701824681639776 -0.0536181387386577 -0.0279125833055653 -0.012401408220127 2.79727085495588E-4 0.00448774284403591 0.00423242316716018 0.0278621576330715 0.0181808111052192 0.0463423020284608 0.0434810522966994 0.0572739294270817 0.0932699044644217 0.0320176877153821 0.0939817171575188 0.00326609583392155 0.0340100336495937 -0.0348956938604283 0.0925956773158993 -0.0272474987503197 0.0960482939618953 -0.0388833100208662 0.113801055375886 0.00645937091078627 0.141315355064669 -0.0377694712629016 0.145625420640391 -0.0108192071895234 0.151419795735222 -0.00139787214910975 0.158651156100924 0.0141783662314435 </vector>
              <vector>-0.272701715170704 -0.0332408008460053 -0.18790713688756 -0.0492495649395051 0.00605452328462432 -0.062704015645455 0.158943571033 -0.0927339881208916 -0.148848169520296 -0.0265859392348307 -0.0702741495916971 -0.0173833019082896 -0.0196108333041053 -0.0367660249228256 0.0155063824733967 -0.0144840819435543 0.0733601454466169 -0.0203825546718541 0.0792103194041722 0.0371926242004583 0.0926420333765316 -0.012578824122692 0.109843092947857 0.00129923517848351 0.106590144495724 0.0244550001596837 0.190215984183716 0.0285561235007698 0.112740102126845 -0.0549508040171799 -0.238964774320328 -0.0412455754485423 -0.219849574405973 -0.045656606746776 -0.149975247344001 -0.0612538752649884 -0.095433818097937 -0.0679594155368437 -0.0378322417136515 -0.0660935305450976 -0.289042786461939 -0.0145353174387205 -0.243968544180991 0.005972526871149 -0.212340659378456 0.0154357751025954 -0.177183915946594 0.0233187974871468 -0.141223074211597 0.0276366737539761 -0.104794445515324 0.0284152894982461 -0.0669098825041225 0.0354755924234412 -0.0291771735264834 0.0452072009841651 0.0076876904702683 0.0563749066270501 0.0421296649452637 0.0670257412972159 0.0742184357382009 0.0782446830527303 0.1090243709361 0.0867908715023365 0.152974163629929 0.0829101719377369 0.185068254513623 0.0587225036948935 0.20786839112754 0.0333948358652984 -0.0925799017804771 -0.014487394117668 -0.0452948436770331 -0.00389104391333471 -0.0720487473368181 -0.0413644965241294 -0.00107274361547822 -0.00178391579578549 0.010296514653872 0.00241855724881006 0.0138900810296459 0.0203996764895178 0.0216452313519181 0.0377833253028691 0.0421652631747822 0.0493379624281839 0.0854347523272633 0.028643002658877 0.0865248510763859 0.00307492986991584 0.0340263757273508 -0.0309506574743181 0.0881714444198801 -0.0267015746964391 0.0925483668030707 -0.0405966447785478 0.113695966615264 -0.0127196669116043 0.150343850106174 -0.00819993483224224 0.143117333648052 -0.00696767550074976 0.150494935307808 0.00228686746779889 0.16060214211669 0.0250943512955214 </vector>
              <vector>-0.261670430641651 -0.0420064837306817 -0.193934320828089 -0.0499919565297239 0.00678929250438375 -0.0575467626970289 0.162930490368041 -0.0811687061851886 -0.155258316372285 -0.0328156299758992 -0.0861962321031822 -0.00866872967665702 -0.0158911914061966 -0.02325352236491 -0.00438696437192113 -1.15290028551607E-5 0.0645477214136417 -0.0199383113202409 0.0822491866115867 0.044203069538466 0.110812606040745 -0.0123146339115552 0.111214976831966 -0.0119776909062132 0.128215779579025 0.0250395748456656 0.189051733472275 0.00996470374621723 0.110212446026501 -0.0458841798069005 -0.239473537311836 -0.0441441732402039 -0.218172043562525 -0.0461319190631418 -0.149132962124409 -0.0658864753641038 -0.0938500501292443 -0.063884431410712 -0.0372272550710195 -0.0595105435431305 -0.2655893997175 -0.0194460374387977 -0.236150792836654 -0.00343060342000245 -0.205458558673803 0.00530098141855901 -0.170841230025033 0.00971955709503215 -0.13477869630661 0.0191087161961787 -0.100352475769761 0.0331516062531492 -0.0663200974001982 0.0469824673096762 -0.0303554204871193 0.0583193131203077 0.00583482157126732 0.0692975906873536 0.0408528719085039 0.0781598612377875 0.0757993820929892 0.0850434736931332 0.115317412998269 0.0860031388354809 0.15382226325675 0.0712902724373522 0.180436343956046 0.0475355082760489 0.199178154804735 0.0245986885421537 -0.104264015655495 -0.0269465280554266 -0.0448765830841904 -2.88766634256865E-4 -0.0659357761920843 -0.045922655909144 -0.0255447437759754 -0.00773086422056956 -0.017727906943522 0.00629461402984102 -0.0121755389263963 0.0441883141832554 0.0160890301333755 0.0585591039519574 0.0457936803221922 0.0613180950154409 0.092829146458503 0.0297357485779124 0.0897477103420117 -0.00291865248621017 0.0359471326093467 -0.0229838899938368 0.0810766800062232 -0.0306649113068921 0.0876042049100254 -0.0437288539757357 0.125381463275573 -0.0227355673334251 0.148944493552206 -0.01957030073773 0.149909108275921 -0.0138054188393354 0.157165587896639 -0.00319418558754185 0.167810818497956 0.0146885156770821 </vector>
              <vector>-0.265594751918327 -0.052815596971833 -0.221871548962163 -0.0412572716368228 0.0503618953638311 -0.0551261721117731 0.172689100119218 -0.0770371352453435 -0.20080350497658 -0.0291354703423524 -0.0824337974491362 0.0256734653557486 -0.0193615021230436 -0.0381266965508554 0.0326146354980946 -0.0398032371831246 0.0870748555266674 -0.0230074637022843 0.088884734181605 0.0322662422498098 0.107897392534676 0.00361484658430116 0.118692592413731 0.0324778131639994 0.126621202254193 0.0371639527443323 0.160268979947911 0.0159496155949396 0.111552492016006 -0.0557390767181119 -0.243546280968989 -0.0494839430260985 -0.224584984274128 -0.0449013908515749 -0.148929736732229 -0.05746224234549 -0.0945683870879203 -0.0564680571808104 -0.0373525421420006 -0.0576702647192811 -0.256994003018885 -0.0275504165918618 -0.235986598820448 -0.00898204639551774 -0.207351108329316 0.00692395231751152 -0.174893996204909 0.0214633038106509 -0.139958757653063 0.0318099206699602 -0.103931459447311 0.0404706146280739 -0.0672028797238431 0.0470461019065567 -0.0305062162803752 0.0512984870984521 0.00798809794507432 0.048162974844179 0.0445505961276612 0.0567432209715467 0.076545225001314 0.0546364700043203 0.11169530544239 0.0471542976531706 0.148287170898018 0.0461990800046722 0.172730180697176 0.0356372184860869 0.164125393214945 0.025737172180097 -0.134983827136636 -0.0106889342119123 -0.036880212167016 0.0315961621636379 -0.0720295717084992 -0.0319030669787958 -0.00877773279530382 -0.00689443549713215 -0.00714160153678148 0.0094442682272695 0.00425454381167491 0.0327384066919913 0.0223429905822041 0.0406185553780808 0.0435678416596039 0.0464662340575686 0.0982531104303552 0.0300688408339043 0.0950758320669255 7.92103444668898E-4 0.0415117419635214 -0.0484441467566143 0.102018748492028 -0.0322383694656482 0.101499261946657 -0.0447025717108652 0.145793281456021 0.0179476721176791 0.13821685874723 0.00265235395763002 0.137790501888231 -0.012513752393001 0.146978013561847 0.00705468952584587 0.155802425668095 0.0221437219204191 </vector>
              <vector>-0.274082630119625 -0.0472077146917749 -0.187016394231405 -0.0447697493823234 0.0230774854523612 -0.0625940376246681 0.170207158044899 -0.0903883020627778 -0.129249693271192 -0.00717101373129309 -0.0762947841053345 4.71855775481816E-4 -0.031709670583835 -0.0353917566838472 -0.0293283117984806 -0.0310512134136311 0.0742673636616719 -0.0184766030860446 0.0940596291891199 0.0713392344132917 0.087697475317988 -0.0354935213208525 0.107114391564428 -0.0227597164416178 0.163895899954098 0.0294427926723253 0.185313264960688 -0.0072304661285114 0.112057143631169 -0.0626749977590941 -0.239218548806663 -0.0543776104701882 -0.218498504828328 -0.0527689525367155 -0.147051335228576 -0.0516880660424022 -0.092877217410134 -0.0490568015014217 -0.0351065069947333 -0.0547767406164882 -0.254670663672928 -0.0255507042532648 -0.229724719928162 -0.0189899634074818 -0.198427993050179 -0.0100224232420611 -0.164376308799465 0.0015486871463618 -0.130895444726723 0.0155738823301416 -0.0973744064820759 0.0305164644325387 -0.0654916431100867 0.0474165114605738 -0.0336457625769331 0.0648829420665009 -5.06039502755479E-5 0.0838147634031837 0.0407235046716676 0.0932024402891643 0.082110669490403 0.0898699392797531 0.117452553440363 0.0747561957249189 0.148207702596285 0.0576575994363739 0.173473521412159 0.0371371393642247 0.187298932084536 0.0173164011150691 -0.0823444752235582 -0.0051324039481075 -0.0691119141199087 -0.0171078928536203 -0.0659091037752584 -0.0187885525338813 -0.036251754283633 -0.0321443389321941 -0.0483694674092875 0.00301360768169023 -0.0353780437848848 0.0580933071498041 0.00615203554384274 0.08103265992808 0.0485281515426855 0.0908197209020026 0.103871529094562 0.0269585878244688 0.0902898130574662 -0.00108259267814702 0.0377542687037358 -0.0492383916727274 0.0732009144406001 -0.0300365765076471 0.082925391625884 -0.0532180236518694 0.148537085509202 0.00432302427165603 0.142063410545572 0.00327803334926636 0.140602098449297 0.00194760275117826 0.161132725095255 0.00377549482846428 0.170441783191725 0.00100023957813966 </vector>
              <vector>-0.272814051624038 -0.0493744568066549 -0.21014874650254 -0.037418704147236 0.00981233997891758 -0.0734022681142821 0.172871181017786 -0.0812897913324614 -0.179269351075723 -0.0286024891544075 -0.0555522395123126 0.0315614502026459 -0.0436459483191153 -0.0466140626250366 0.0176666938958666 -0.0304508447015006 0.0875877305231874 -0.00374027087972734 0.0716666715277897 0.0534179744699163 0.103024714671091 0.00490909021541886 0.128016306498261 0.0331599690485066 0.146995655803291 0.0371639893624612 0.16561011135315 0.0121866807463456 0.0989661925028749 -0.0667664305984 -0.243358295799778 -0.0486532433244824 -0.224679824973355 -0.0437715729780984 -0.149264871860783 -0.0571842365912588 -0.0954967031250595 -0.0635966789387402 -0.0385822973040469 -0.0678710407265837 -0.258279483015754 -0.0263280886587809 -0.236543202492183 -0.00803593277635692 -0.206983101298779 0.00517130815292415 -0.173140330343657 0.0134589693282099 -0.138113303933252 0.0217325600685421 -0.102436872095892 0.03074815047692 -0.0663058085662838 0.0392711760094548 -0.0293398238205498 0.0477173996694698 0.0073714249173601 0.0566788393332549 0.0422961565768946 0.0620310759379676 0.0769157291858149 0.0619309350546039 0.11237222047723 0.0643944363534628 0.147654241910186 0.0596459307127156 0.173463281445502 0.0399296060935251 0.170962273744832 0.0174444366809303 -0.102272167067719 -0.00272997364317411 -0.0253685005565475 0.0253247728298844 -0.0844534594886703 -0.0392554956911543 -0.00496212329997054 -0.0223168120932277 6.07016232308459E-4 0.0108879624392787 0.00131258951228752 0.033489849384437 0.0166444311519101 0.049523165553851 0.0438332041975853 0.0505482536463587 0.0940524209288417 0.0396926047259985 0.0976549357048254 0.00353849121639274 0.0381968150871365 -0.0396668250987036 0.100535657108487 -0.0307985824054356 0.0972205966028161 -0.0483050687136829 0.138932560395315 0.0136154241293355 0.137399942353775 0.00377597179837502 0.130665291978069 -0.0185828526571217 0.152188289193817 -6.91668804996663E-4 0.158513829598801 0.0124969178203177 </vector>
              <vector>-0.207116335598252 -0.0973518876911898 -0.146327181831301 -0.0292580071182136 0.033713314519749 -0.0979298755389302 0.223780414516953 -0.121149653429276 -0.107422219353415 0.0536501668265301 -0.100244648256939 0.0548906860683637 -0.0811773065494917 -0.0122750887171641 -0.0488545687034601 0.0136827735685591 0.0369189802893215 0.0415748128959552 -0.00436742771372335 0.062834292930506 0.0913528027234514 0.0206013274514246 0.0941763733804071 0.0229657694131888 0.159937193818752 0.0320200010021587 0.232437625410588 -0.0378475663525206 0.130649276771116 -0.0807858308307876 -0.205305740126909 -0.0918711454637598 -0.199435343122356 -0.0839402977313544 -0.143106669126835 -0.0483284964283051 -0.117770970979223 -0.090723726953081 -0.0402400831331562 -0.112138975965704 -0.230067736881197 -0.0154223956571729 -0.209078783654975 -0.0206673301433671 -0.195151246863697 -0.00342642738020267 -0.17874364444716 0.0201598698121544 -0.15185412328822 0.0438651194194548 -0.114924137307403 0.0658756885154361 -0.0695513763893743 0.0747345320127695 -0.0313953250194938 0.0679602874307244 0.00575921877928114 0.0623167984251122 0.0420127897156841 0.0591524908975184 0.0764834127147346 0.0505756887400893 0.114069747572472 0.0448070435156951 0.152143496536342 0.0360037398155968 0.185153128592018 0.0423471897967951 0.217142853808189 0.0259799104276593 -0.0969434033401497 -0.00722286275604031 -0.0946773195055471 5.1783017392053E-4 -0.0759481748018965 -0.0237109398990318 -0.0694891612103094 -0.02807433629786 -0.0365684116488236 -0.00703721390474757 -0.0808729181115051 0.0485236849204793 0.00999773454231196 0.0890145030996407 0.0446088202013982 0.0533117572579215 0.0858291155058775 0.0412780664949771 0.0848626421851083 0.0214993339042849 0.0165383435735674 0.0240552750457202 0.0747424377160231 -0.0289065288458923 0.0808537863585933 -0.0537120166107932 0.14815598676778 0.01543419804197 0.159653515234203 0.0054737357009003 0.150697539775358 -0.0120223879742357 0.191331701238576 -0.0563112400152151 0.193632004716957 -0.0349923419006614 </vector>
              <vector>-0.246968526205152 -0.076207349385918 -0.200054170988445 -0.0645956209944248 0.0217243663836551 -0.0487528596178419 0.150266793640255 -0.110842367740988 -0.153955442177509 -0.0256376646105513 -0.0949018609621986 0.0110767508864569 -0.0126361391069787 -0.0364895689314483 0.00472000105688808 -0.0347262090763069 0.0867317714371172 -0.00314291018428112 0.0807191120068449 0.0547112425354175 0.101748972350835 -0.0037930149636293 0.150320984306773 0.027158584207314 0.144691570913518 0.0396350974187504 0.174378792120146 -0.0154707575504463 0.0922176566750037 -0.0590597937951893 -0.238342146449925 -0.0746673565022758 -0.217525399397955 -0.0691934572721966 -0.149405386427974 -0.0574238255223273 -0.0949347096712601 -0.0570162881259026 -0.0384226139660178 -0.0530660051978553 -0.24692641211623 -0.0319632632555775 -0.230254984913274 -0.0156252134942245 -0.212063161891881 0.0091133681844392 -0.183086477554804 0.0333772385985322 -0.144762757660008 0.0466912731179387 -0.107555791888573 0.0541436823538012 -0.07246464222191 0.061680043931113 -0.0342401813474303 0.0752465426958171 0.00613013958604309 0.0707218246018604 0.0419098626277426 0.0718170419936712 0.0771070226226131 0.0708783709371489 0.110667812463209 0.0594260075704593 0.14318292640588 0.0496998917680917 0.164806653893512 0.0299066170749572 0.180603424767189 0.0176078500989806 -0.0878153053675755 -0.0100939570301538 -0.0401636959037184 0.0289399114718749 -0.0709616560790959 -0.0279619070735628 -0.0305484237532105 -0.0139947862387101 -0.0165856619246502 0.00453966257200601 -0.0120406918935598 0.0367634557457796 0.0125751940619913 0.0584240480015244 0.0438616378635905 0.060442009087346 0.0981126004960278 0.0359378582438757 0.0938176050025926 0.00238126301730143 0.0343547919919692 -0.0275979533915586 0.0771021150621013 -0.0281151186636704 0.0757020626208298 -0.0496499289701093 0.158290011558147 0.0116370566773004 0.148649759433285 -5.05073877899184E-4 0.131942614933188 -0.0189473181166585 0.16006050426856 -0.00647022275567787 0.170219479319829 -9.46900452373143E-4 </vector>
              <vector>-0.261257414318158 -0.0753869248064705 -0.222111234067814 -0.057342236655487 0.0256332978497835 -0.0431483378400001 0.148886175694147 -0.0802683529133254 -0.210081076750907 -0.0405076177447554 -0.0546738516366211 0.0501810162677129 -0.0220648932419257 -0.0211937513798389 0.024284863615123 -0.0207180723236167 0.0671661077846409 -0.0267075317410116 0.0882682797556578 0.0559440024858447 0.105166712617691 -0.0012707105856469 0.125228264538936 0.0206441112527816 0.129310460944263 0.030776835781206 0.170152584071259 0.00105969671561563 0.117230366990599 -0.0627904371597672 -0.242555555007746 -0.0695072597693948 -0.222930038834725 -0.0598877265929638 -0.152757324493913 -0.0598146317596149 -0.0983311731009127 -0.0566883897227715 -0.041669280184504 -0.0501136675984816 -0.24881832654409 -0.0341269214350147 -0.2302796008465 -0.0203022109947793 -0.205200579535815 -0.00180801240470502 -0.175900063705854 0.0163509916098832 -0.145683943316238 0.0349631314101557 -0.112626038739177 0.05320674539516 -0.0749193803588476 0.0668605088630553 -0.0335259038495604 0.0735214949900889 0.00556301474652879 0.0690781718284141 0.0415040739076608 0.065364898077499 0.0764271623433402 0.0642854933455814 0.112010035405234 0.0563638744210542 0.14637566156628 0.0520681088601538 0.162544975914294 0.0275206813075789 0.174553269536387 0.0105673153715764 -0.117960361506994 0.00397744207713051 -0.019193666910143 0.0600548073048122 -0.0761881830385905 -0.036266811027915 -0.0011045402549375 -0.0180438510396054 0.0223387214530528 0.00350640432997075 0.023574008343063 0.0211900189475538 0.0288626129230357 0.0356977939956388 0.0438760584181506 0.0547686747004228 0.102358106985988 0.0283427559666579 0.0902454403044976 -0.00341162126385154 0.0325929004080118 -0.0317620273106543 0.0902295011800418 -0.0318473947669934 0.0906856008328775 -0.0438428452101794 0.139958785237483 0.0140347899552115 0.132322805137968 0.00759943343309316 0.130598955804592 -0.0371517311787147 0.153271522639708 -7.07224230432303E-5 0.168612103293679 0.00605059895474908 </vector>
              <vector>-0.246033918584611 -0.0717586442306876 -0.182979092389659 -0.0712194687321153 0.0626306858944905 -0.0895037569593013 0.168565633144291 -0.130870047766441 -0.107879699002866 0.0367898973418993 -0.0793417767789164 0.0383798890256308 -0.0389607556086939 -0.0245680566227524 -0.0111475977504008 -0.0311542022051963 0.0524166108884171 -0.0271103959970744 0.0802092340635699 0.0407032087108661 0.10713166448951 -0.00255838290325585 0.122502921229868 0.00552756463746189 0.134318590911557 0.0324367859431878 0.18405387396897 -0.0118634990885141 0.114867428236542 -0.0900900771331661 -0.239160927525506 -0.0721206321798788 -0.217008945964513 -0.0728760262424634 -0.146125956142772 -0.0697573045243938 -0.0921399352785855 -0.0691640749882445 -0.0351637936695175 -0.0676063395380284 -0.237793734296998 -0.0309642482729486 -0.225732900877669 -0.0133005866866416 -0.202322032962674 0.00678248846153632 -0.172599720334907 0.0248221860618658 -0.140341224920419 0.0417777765474162 -0.104859156653991 0.0561499336479986 -0.067650467038117 0.0667721508009635 -0.0297587999801706 0.0741374911130469 0.00770663071637499 0.0798329190757895 0.0432132696566948 0.0863243245856657 0.077714360720996 0.0918778582246695 0.119489720061439 0.100167545451371 0.170533798860129 0.0713015581379304 0.159690118409893 0.0407891669812816 0.173659912774338 0.010933573144683 -0.0915119262757037 -0.00927211150957436 -0.0917505912583915 0.00320211084056669 -0.0658095093505653 -0.0217953212546172 -0.0391300780769432 -0.036074042705793 -0.0391328515527743 -0.00556146234003895 -0.0420915664551272 0.0581267538765421 0.0147104109921683 0.0773755432559516 0.0525042834949444 0.0686373083142764 0.0803723778588813 0.0283925748899575 0.0765065242058314 0.00808725274905461 0.0377497569568008 -0.0334608785911 0.0798569956953929 -0.0278686139212692 0.0747461616969366 -0.0549638193430047 0.123124254240579 -0.0060779577300438 0.150828307833559 -0.00730891267952651 0.142429378418324 -0.00494646412060107 0.163188573355975 0.0056790264664068 0.171705479954018 -0.00119156001934722 </vector>
              <vector>-0.245738252322144 -0.0473494876973815 -0.179481302866224 -0.0621379280951893 -0.00276631766678613 -0.0845402638915994 0.201427440120091 -0.0912314793487175 -0.151654505970722 -0.0145537405265682 -0.0698258708403358 0.0100309958060672 -0.0287220555450152 -0.0298749886301078 0.0018191376881003 -0.0369252161161077 0.0460091615174469 -0.036947737449884 0.0707340771605531 0.0476688606938008 0.076499134304237 -0.0124404111044607 0.117407783333934 0.050572521909679 0.105092011974712 0.0657902282091483 0.178321131567734 0.0144725272819896 0.133999424585119 -0.072537081074011 -0.237248759679126 -0.0512927293147182 -0.21832334971341 -0.0577376098159793 -0.152844909344001 -0.0779597281986899 -0.0947174787656624 -0.0867613429808244 -0.0365286620030985 -0.0861728390244156 -0.247279753650049 -0.0285115916865073 -0.243675982317113 -0.00153756017614005 -0.219314618432239 0.0303366017646325 -0.17936048667605 0.0508924432688753 -0.137531087753305 0.0554294060503021 -0.102184917873155 0.0527726365706482 -0.0672576930684588 0.0536107722777634 -0.0306746291382575 0.0579390162962406 0.0064906369111222 0.0630982410813337 0.042092084998051 0.0669461763512077 0.0766383716310735 0.0661584963439765 0.111993489555921 0.0672515449411736 0.14776342558563 0.0644004986466387 0.180954749676556 0.0505419947366304 0.186419046872631 0.0196455608001992 -0.110006708517129 -0.00622401786164555 -0.0429650291313864 0.0206970038392374 -0.0700870288723582 -0.0269710847800413 -0.00507652702019788 -0.0102874377286604 0.0116134049656617 -0.00297862495128386 0.0228224086858208 0.0211383286411452 0.0336986980468989 0.038301370595664 0.0455100560662592 0.0509845377458258 0.0768502571175361 0.0278307309686647 0.0715431854645177 0.00855535877113503 0.0339402000726736 -0.058094658962354 0.0552857692021138 -0.0335780967265347 0.0785648879247178 -0.0638874949941221 0.152622968912647 0.0261710951973733 0.142124700222247 0.00307969595730761 0.14099425122902 -0.0108334157631768 0.15801059499626 -2.20072012076401E-4 0.166023436776936 0.007269994164537 </vector>
              <vector>-0.287210989695201 -0.0472846501205024 -0.217370667685742 -0.0304585793362265 0.0398234364562311 -0.035430830685568 0.229639037506425 -0.0539888196628677 -0.177060184921209 -0.00984425042047487 -0.0791347799420543 -0.00216257212030805 -0.0163578732509384 -0.010622805795107 0.0054724044219962 -0.00980473185151964 0.0623155465414092 -0.0102494550657793 0.0688716772939934 0.0377019248321911 0.0820220560186376 0.00151678630413729 0.118142588627996 0.0264709954325917 0.114279258871318 0.0393937471398744 0.180506989186463 0.0151029248973128 0.133465931407305 -0.0480514731999918 -0.251989733004876 -0.0379526437197985 -0.230259429472355 -0.0325894510119519 -0.150867084773462 -0.0363294862140715 -0.0977597695609618 -0.035367414143112 -0.0385858687997568 -0.031722908896794 -0.269094112657445 -0.0192807665563067 -0.238924340453639 -0.013741652870932 -0.20857548329606 -0.00769879182304918 -0.175484352683437 -0.00222552327673334 -0.139944563658179 -0.00104752703568579 -0.10031112701952 0.00506152475886341 -0.061947137512513 0.0144089504703529 -0.0233317437479582 0.0249876737605963 0.013828237551214 0.0381243232639525 0.0469117901746301 0.0471920122674874 0.0766600805928111 0.0474379916635765 0.109681067776008 0.0390579930362596 0.147713898106374 0.0383557729594641 0.17639791882946 0.0327321806527823 0.192802094054957 0.0220533315084132 -0.0904164886564937 -0.0108936655974056 -0.0479800310438372 0.00504047033991822 -0.0734776962276486 -0.0185270495773555 -0.0220495484485596 0.00657299805988423 -5.19879789089611E-4 0.00354980565199156 0.00295206635737865 0.0241368192886895 0.0205925002696871 0.0357733751807479 0.042984826620287 0.0437761599351952 0.0712059470233285 0.0285167333707392 0.0663448237153363 0.00875408444628936 0.0339220706072695 -0.0199695036280599 0.0805474529224824 -0.0269072065870424 0.0893680881651139 -0.0363907747492658 0.145458053524151 0.0206722820561362 0.151379930981469 0.00728663324182804 0.153811625551261 -0.00552723817120416 0.164024623836725 -0.0199777368168931 0.177526863309216 3.70014414731636E-4 </vector>
              <vector>-0.274263261760638 -0.0452973967079347 -0.240682788185769 -0.0423801315942839 0.035073927741279 -0.0508592498033303 0.142569664515799 -0.0595252220193454 -0.226138265783761 -0.0304718446482384 -0.0499620162417071 0.0219983223896236 -0.00496920189790275 -0.0371542372695502 0.0335997711856613 -0.0349169160099875 0.102379428860723 -0.00628926240817908 0.0847626801917786 0.0464526592164921 0.110845156308605 0.00258722914477968 0.129201070360274 0.0321644091068052 0.131970938709254 0.0394441221563335 0.155285122552627 0.00748561964052306 0.098363172008917 -0.0481256552766479 -0.248211039286694 -0.0442704163031508 -0.227745606519635 -0.040233204356325 -0.15236980549735 -0.056486159796916 -0.0978481367159997 -0.0575407677643741 -0.0405300876796548 -0.05429956042229 -0.264569631971765 -0.0274482849639872 -0.240640511576725 -0.0117335147304815 -0.210484996125473 -8.89711403698856E-4 -0.176506200674989 0.00830192750796232 -0.141367664151893 0.0165889565611566 -0.105235942181589 0.0240371412523221 -0.0680740107099136 0.0308733733183631 -0.0307332506963637 0.0386039621493453 0.00688544122711551 0.0443468386827413 0.0437420697112196 0.0513981858868961 0.0776035211809644 0.0586926068137123 0.111247711434143 0.0565496266256104 0.145720629359945 0.0479541055120476 0.16992558558137 0.0337608610140826 0.163455821844796 0.0153810526585683 -0.12190236340875 0.0144061157540374 -0.0380587837716436 0.040483996485069 -0.0772508000906674 -0.0414610655540596 0.0150121306938474 -0.0106212312863989 0.0210553264138996 0.0122373715171853 0.028445052321484 0.0273202457877688 0.032587956164799 0.0328829491278081 0.0449378104721688 0.0431787931839827 0.0948333125640692 0.0389795479717828 0.104402360357898 0.0115496680016223 0.04240202479149 -0.0500568244393308 0.0978515615360834 -0.036517091264558 0.0916655494102156 -0.0492653238666465 0.138572868361594 0.015350959149553 0.1335465753919 0.00688147359570848 0.133380865363756 -0.0111575390603331 0.148809907914905 0.0111236076196213 0.167409350396305 0.0159848831185435 </vector>
              <vector>-0.27333879249239 -0.0543488991384418 -0.186458688500688 -0.0641187202262906 -2.56771802790676E-4 -0.0428589612759178 0.140965391885534 -0.0958315515246422 -0.132698077764667 -0.0223593729878164 -0.0531238450492747 0.0090857267884375 -0.010095572885221 -0.01543419098797 0.0275801733997226 0.0113470976996311 0.0739831506099426 -0.0120851823730773 0.0858412085038703 0.0416642349678156 0.0835469759073365 -0.0317875541786292 0.0906915824514815 -0.0307585258348913 0.111091294585489 0.017359722099841 0.172950607696664 0.0191983890960721 0.0995513428098562 -0.0633545750269247 -0.246892990810699 -0.062875650972578 -0.224964539506803 -0.0615919314720639 -0.152387767806853 -0.0677859511437032 -0.097002524743696 -0.0659726646718283 -0.0428353675338382 -0.0522738381644497 -0.300499919470447 -0.0243193022220862 -0.242443642053685 -0.00504911749932304 -0.211581143568626 0.00556250911868064 -0.177137032227622 0.0152137007745035 -0.142228705115986 0.0263909410843625 -0.106100291743341 0.0353716668669637 -0.0682848981071932 0.0389943555621365 -0.0305081278511419 0.0505284376241371 0.00627434921886164 0.0618539039175743 0.0411777502610035 0.0712693381805901 0.0704456426266855 0.0870826465342885 0.109701858405533 0.0995468569954742 0.163150316601915 0.0867783065936337 0.184798282415203 0.049703696597834 0.197729196051118 0.0211525603935867 -0.0795911803511005 -0.00870725652675809 -0.0481163114906796 0.0152367387994132 -0.0726773339782003 -0.026090826903045 0.00737064364082206 0.00266559852443009 0.0274041702513724 0.00128043502974687 0.0118654039518948 0.0221908656233989 0.015322737825803 0.0550111769350881 0.0474229141025935 0.0649107702088093 0.0876154335294058 0.0273979995118168 0.0835249731637859 0.00380099806829616 0.0410480141120126 -0.0150289888671649 0.0791453461522762 -0.0284052052170137 0.0830557377598759 -0.0502753526969369 0.145464428420739 -0.0259799870121362 0.151976067340897 -0.0201645788879452 0.144902346366035 -0.00833606981001612 0.151271734186426 0.00172275691686271 0.16235445062079 0.0134728251082245 </vector>
              <vector>-0.249075608397878 -0.0429338364276612 -0.228045520111296 -0.0179918024564818 0.00233739038073101 -0.0514270239891881 0.193949493386664 -0.0481988285664214 -0.226922260293068 -0.0170716703171567 -0.0842945996465117 -0.00867363056644345 -0.0234956886177376 -0.0220145665529369 0.00738155725730869 -0.0168915669958881 0.0816105575231806 -0.0124424257014509 0.0725281546765226 0.0356150436512231 0.0975819450893892 -0.00573345298296395 0.0999435725108917 -0.00405494385462617 0.131596714934731 0.0315952934094276 0.165754606713405 0.0113034288704056 0.141962948998437 -0.0494603285363742 -0.244873516023602 -0.0461005050503283 -0.225665747463373 -0.0485127549005869 -0.151798616649446 -0.0599891960458969 -0.0953795566766862 -0.0553145554498679 -0.0386289186504739 -0.0555606203777936 -0.257031200824256 -0.0191405211557634 -0.234428873024207 -0.00349086983056312 -0.204088554790418 0.00525672762356042 -0.169919018405039 0.013046132840196 -0.134960450657329 0.0210052981911725 -0.0987878371223349 0.0276376450768065 -0.0619472950536721 0.0345107635813143 -0.0250291963306871 0.0416304930501969 0.0118339098807623 0.047279249392731 0.0476246997181937 0.0504728675878311 0.0821009391009019 0.0535074858740462 0.117319325755788 0.0547276644307189 0.152823621567069 0.056553645725816 0.190436201131403 0.0476600127061987 0.192554312688603 0.0142667926246328 -0.0975635075278785 -0.02305455780651 -0.045928279505893 -0.0103795449072893 -0.0702685690241464 -0.0219106740934492 -0.028206100281591 -0.0152340175064836 -0.00554370855406356 0.0072973517060774 0.0018866458438101 0.0314447108928014 0.0224670816213016 0.0412005509991997 0.0462799468669021 0.0435829270130589 0.082063274524401 0.0247711070511645 0.0853243256067106 0.00414677441997684 0.0352325317971682 -0.0330098730951573 0.0941168053752991 -0.0215077221850069 0.0934877611644466 -0.0314605543551659 0.145244344938067 0.00460071336540625 0.14104275505678 0.00779208411242091 0.138138959568326 0.00760078837318222 0.157040073761643 0.0108373682141184 0.170218166192751 0.0122171229237711 </vector>
              <vector>-0.247011304861069 -0.0581561339310459 -0.16280336603213 -0.0569385771486845 -0.0499446393744455 -0.0566653296905331 0.156320813109614 -0.0625531710731562 -0.150007583302113 -0.0276036373254376 -0.0782093013598723 0.0076385807863852 -0.0641233514971922 -0.0485298953529646 -0.0263043814054405 -0.0407225993074988 0.0882500118088379 -0.0181731211484491 0.0847402190932471 0.0573327721861341 0.080290035818993 -0.0299754418673854 0.140366434278195 0.0334783635661197 0.158137191700629 0.0343986812734055 0.17149577564718 -0.0179120075225134 0.0871848036857202 -0.0479792369271962 -0.239341685424628 -0.0615337464931827 -0.216379136190615 -0.0639096376299851 -0.146909420038639 -0.0588661837057451 -0.092855412828713 -0.0599860469325733 -0.0366999828063733 -0.0562721365802811 -0.241003800173166 -0.0290623312185194 -0.228470041822108 -0.00929968008511214 -0.2024372469024 0.00907869630286795 -0.169557012906246 0.0210218372166411 -0.134445509331536 0.0283681890349783 -0.0985471902750674 0.0375216728789731 -0.0653669375160111 0.0523774749479213 -0.0312553028529848 0.0700397940534585 0.00745615555634845 0.0817024450597502 0.0470897502236742 0.0872462799439301 0.0852455347178796 0.0826607983101978 0.11882346105706 0.0705737414264713 0.152556366570875 0.0590586283061757 0.186459790100302 0.0438912620134298 0.190849436860861 0.0157217207161888 -0.104200922826622 0.00127230978251279 -0.0585311901144492 -0.00491887119446419 -0.0894507047271273 -0.0551185696908247 -0.0378377089353225 -0.0086977517322461 -0.0391320421957852 0.00676536770307518 -0.0171545726151148 0.0443162167426049 0.0111090098492738 0.0674827122852323 0.0490711407953781 0.070510218118122 0.107754629257779 0.0363972995541329 0.103516480887923 -0.0043427353341563 0.0383895006446739 -0.03950732171542 0.0753252455512671 -0.0296377403220602 0.085161861782822 -0.0496944223387515 0.15370654909978 0.0195656190977119 0.163414827764269 0.00523838766662888 0.156400783633592 -0.017085185487564 0.15489969212231 -0.00896960762182273 0.173964246696688 -0.021547949595476 </vector>
              <vector>-0.242119200766739 -0.0619963292694512 -0.177881300250794 -0.0536178636792452 -0.00335940291344071 -0.0763376477122155 0.202446046520139 -0.130490602294386 -0.148281046933343 -0.0168179060829452 -0.0563885893797016 0.0238724788144233 -0.0304329545333438 -0.0103355978269985 -0.00579958135118552 -0.0202922953078487 0.0339630584606266 -0.0208770975651135 0.0485970549669445 0.057052518519289 0.0732829311866864 0.0135355541916633 0.111300871805739 0.0502541434788613 0.107852261688914 0.0754592310601393 0.190518570320137 0.00307700099861974 0.134529660284149 -0.0970558126628699 -0.239895064774362 -0.0652487256406174 -0.215408305834013 -0.0654658806783264 -0.150510999105421 -0.0671267999944202 -0.0943801534063575 -0.0724845109088206 -0.0381157794969347 -0.0686862196323432 -0.2402037224465 -0.0263992963136495 -0.231296796676221 -0.00681919852429476 -0.204863770595282 0.0118084441944764 -0.172072636868808 0.0247772111481537 -0.137705664014614 0.0350700529698807 -0.102421323369996 0.0450829168973789 -0.0664381777460931 0.0540353257672068 -0.0297573643023927 0.0625521974186584 0.00698205973491093 0.0703778350374734 0.0422072286793213 0.0789133838623019 0.0774181896397433 0.0830304193330661 0.116990746727765 0.0863490185302784 0.156483933011148 0.073574152302329 0.191730582084204 0.0542152465581317 0.202950499621293 0.0152753615885425 -0.0983960104459237 -0.00489510415991596 -0.0365772019944312 0.0290327059089696 -0.0688135105046051 -0.0207444984153342 -0.0185753727852659 -0.0124038700661481 -0.00364867830680366 -1.21046767066327E-4 0.0137084832893794 0.0220411106423942 0.0233243506053961 0.0457735313498152 0.0404246541223735 0.0606632241088529 0.0581086311011646 0.0241292615577059 0.0508858554956792 0.0142614938627173 0.0338626344756497 -0.0477745688220106 0.0464591417282842 -0.0333911116241598 0.0702628495614731 -0.0715708258275379 0.148626772846567 0.0108914299635064 0.143020820152272 -0.00290789887726823 0.118793013590991 -0.0231318877021268 0.189215197090117 -0.039464786765786 0.179396510011505 -0.00864786694393522 </vector>
              <vector>-0.297507905577858 -0.0466913706375011 -0.19391721392201 -0.0496167170793654 0.032848816953864 -0.0611796499540125 0.130362832436101 -0.077602260058949 -0.159333637033251 -0.0328464001470148 -0.052837222157533 0.0253817490573623 -0.0579667261707217 -0.0397461632429571 0.0131689160451547 -0.0249823326783246 0.0865325172839414 -0.00829830373276585 0.0969635835036581 0.0347720136719812 0.0919365871856462 -0.0149789325466846 0.133183319492185 -0.00342338288223789 0.137524441757362 0.00313710929163276 0.160990369711775 -0.00498243165085444 0.0750596904959263 -0.0635027862296637 -0.244070721647277 -0.0554579758656856 -0.222837400088182 -0.0508103530359662 -0.150042633893799 -0.0502002099052033 -0.0940900096576558 -0.0503842473540918 -0.0358854126025597 -0.0559279491396613 -0.259703053820748 -0.026896527359901 -0.234160977878355 -0.0188716721712422 -0.203328907722669 -0.00926534037303091 -0.169090466557306 0.00171685117229321 -0.133778317132076 0.0134601033556585 -0.0991633265564381 0.0274272637352809 -0.0632820323895159 0.0392689852108221 -0.0279963781425969 0.0543979767377933 0.00712991328606096 0.0684342714460421 0.0413065077072887 0.0809618832199457 0.077555896843244 0.0891901712029482 0.118234145029951 0.0905747817903362 0.159848731010479 0.0781937848551414 0.185440981899884 0.0466714023796626 0.177003438860323 0.0244802956781462 -0.0871511772269435 -0.0104929889844448 -0.0302463247903255 0.0138977152913771 -0.0843699500520762 -0.0321582730926869 -0.0254320482132159 -0.0122288472956393 -0.0141191779000659 0.00598399043819296 -0.00566720693010451 0.0368642767695484 0.0139958383577595 0.065059350705805 0.0551176405420551 0.0747715784548082 0.0996386459791942 0.0275046787893661 0.0938515773843894 -9.20700200919029E-5 0.0372497463143863 -0.0319699245874226 0.0795554524206739 -0.0282446752428001 0.0664650465139451 -0.0458338319193712 0.150695924247396 -1.71613108216387E-4 0.148219782998077 0.0010404749982288 0.142775183630919 -0.00182614702824234 0.171885557126884 0.00217982741195142 0.161437143044758 0.00331284165970383 </vector>
              <vector>-0.228035663601892 -0.0484236810032245 -0.187854600652743 -0.0511605974470714 0.0448484639897392 -0.0761649361039151 0.191052343542242 -0.0946774712957089 -0.163300338972623 -0.0143125816732871 -0.135485112339332 0.0027430642224117 -0.029667091231083 -0.0360974985703498 -3.056597840449E-4 -0.0286155317480303 0.0678114475323442 -0.0276712765281521 0.0799690686201294 0.0322560055225168 0.0978988866216494 0.00610351407011704 0.137566462837696 0.0311763498175499 0.136796492105312 0.0355254677564299 0.173957130213255 0.0286623745253047 0.158954109198082 -0.0835948092237671 -0.239125091053328 -0.0471374067416444 -0.217950382626309 -0.0484586939212653 -0.14769034704032 -0.0554855094748348 -0.0944496096324874 -0.0635547225088578 -0.0381404779961781 -0.0678248093433555 -0.231138514800281 -0.0295939579099351 -0.235684773174033 -0.00980846686541403 -0.217557026344864 0.0247650445192173 -0.178882410627089 0.0423074400328831 -0.142034676992276 0.0490225430011442 -0.105533468850774 0.0539291058936463 -0.0687708963529811 0.0563386249106498 -0.0321064851708449 0.0582941387045158 0.0049921995358475 0.0609554962879965 0.0405292833116166 0.0610146809791812 0.0750398725401228 0.0606753930257704 0.110450896548066 0.0615391222654384 0.145318668866756 0.0579972188226696 0.174519177389859 0.0437878804585454 0.19069326410706 0.0252686464156902 -0.106902760184289 -0.0391442979814041 -0.0469138531190368 0.0104688769862692 -0.0715042533393245 -0.036043236073311 -0.0311127448753732 -0.0150244301794336 -0.0167182162222082 0.00516278438518301 -0.0163526076044865 0.0404745283837038 0.0148390343652776 0.0510768044316144 0.041392139957318 0.0533258184490481 0.0838312186930889 0.0272327729395267 0.0821546149560172 0.00377319496237724 0.0331013674883825 -0.0444821492141137 0.0765408745426478 -0.0271239358466029 0.0779713163484939 -0.0551489300269965 0.152136579028823 0.0182096354806298 0.145584189333066 0.00222033784136725 0.141330316738224 -0.01582779036574 0.14854945077873 -0.00191841321531601 0.155388193398356 0.0129882681703335 </vector>
              <vector>-0.236770377823128 -0.0515052704111036 -0.200062566929151 -0.050331702237248 0.0280016550493016 -0.0528676146922658 0.201654868482407 -0.0579625584124576 -0.182386759392175 -0.00522768158721268 -0.13769286902958 7.22989613409137E-4 -0.0537394359250666 -0.0320069962415151 -0.019489016698653 -0.0173217615928788 0.0711471038589438 -0.0300694271217587 0.108732012845064 0.0387129124567492 0.113877277740698 -0.00368226012464756 0.122914028875907 -7.04196643052514E-4 0.130156806847053 0.0217302071775633 0.16594683660703 0.00261573067368228 0.122839368291111 -0.0381731674024524 -0.240613832754972 -0.0530780566037154 -0.219185668648403 -0.0531305487548066 -0.148577294482178 -0.0588917882156282 -0.0949431715591653 -0.0542282088314776 -0.0377515842663098 -0.0513485492680791 -0.238387697199016 -0.0281802446372745 -0.232081035758484 -0.00695500827187896 -0.207486108108178 0.0162982893216372 -0.173176438303094 0.0286636733959882 -0.137846712584983 0.0346522026179442 -0.101806940642203 0.0386834325495991 -0.0649050489073099 0.043584352798562 -0.0277366064522732 0.0516573414446354 0.00850771714044617 0.0605063311056968 0.0438578917489902 0.0620129406759233 0.0778915315455821 0.0616051819083675 0.113849964539042 0.0573096670647384 0.149353992311554 0.0601453473937686 0.179842013671185 0.0451900623083707 0.186205332357236 0.0188040912057824 -0.120780036902809 -0.0478899450027935 -0.0457550228396651 0.0134463160709931 -0.0701495749194372 -0.0330627313252719 -0.0277282835820795 -0.0104789693855779 -0.0295906055751066 0.010574113378952 -0.0107567373156591 0.0486377515376272 0.0177196628350376 0.0536480319642354 0.0449898543795835 0.055880727449012 0.102790230027758 0.0190165826358156 0.0936613789409057 -0.00514027899859737 0.0327382145734333 -0.0373357256316052 0.0921005535024723 -0.034338981365976 0.094965231381521 -0.032237032212882 0.141438302426619 -0.00239680071976818 0.143153678342925 -3.26657647584247E-4 0.143418503673709 -4.64310854149365E-4 0.157986745638806 0.00174241020386623 0.169658668964757 0.00349578724073959 </vector>
              <vector>-0.245752522390571 -0.0580049642400199 -0.209754826701285 -0.0558917246490776 0.0336114444193134 -0.0597573856819817 0.192575255246774 -0.0783151746490889 -0.158788319656359 0.0144877458434491 -0.0662408939344289 0.0210708887024542 -0.0388950522387421 -0.0379068191125829 0.00785328995584118 -0.0140284927929684 0.0760590024328715 -0.0225401436525161 0.0666639994188104 0.0544882077522073 0.100566462747816 -0.0115619607531921 0.139719759681175 0.0233153701264539 0.135369215526582 0.0372781465702497 0.17311937057446 0.00330661366449209 0.128424030935014 -0.0626222644220505 -0.242030926224368 -0.0582986365879751 -0.220841881675787 -0.0564899405546998 -0.150318670188738 -0.0658181885196113 -0.0958680917573915 -0.0662314149153269 -0.0394035738727088 -0.0629096384406231 -0.24850078345699 -0.0306369250449322 -0.243832833041904 -0.00629639567850639 -0.216270419319486 0.0230980110310496 -0.176391264472369 0.0305101760307518 -0.141243974912796 0.0330857448571426 -0.1056239030949 0.0366180834542142 -0.0692190761437481 0.0414068639142099 -0.0320689167523259 0.0471254403365207 0.00501338538202212 0.0541562996326074 0.0406175418565764 0.0608171621260738 0.0740478362370227 0.0668307586560994 0.108962172448707 0.0602962583515872 0.144586460999315 0.0588195033841066 0.172106159211996 0.0415039498591335 0.171679743115276 0.0126013554328368 -0.110164287677403 -0.00371004439226736 -0.0414852533896053 0.0161723983136542 -0.0783086536510781 -0.0366019485350945 -0.0130640234226153 -0.0144050810535486 -0.0057754178241682 0.00698267030748483 -4.57505899640487E-4 0.0290018636706823 0.0169601756974991 0.0440182212314811 0.0415360360388447 0.0526900515728744 0.0843704363976005 0.0311820225773018 0.0919169561627842 0.00394416874620767 0.0309329298640905 -0.0340434389713529 0.0879283715589165 -0.027062352315021 0.0845849421675651 -0.0426353747056025 0.141344394027029 0.0142251387511875 0.135339387267621 0.0028024527261128 0.140762812245718 -0.0121253842167373 0.158676838920575 -0.00858872510409562 0.164972661161589 0.00464685136624649 </vector>
              <vector>-0.261364634277404 -0.0431724925527333 -0.180675013148182 -0.0500644195870324 0.00423785203970182 -0.0700310575115235 0.162437537486922 -0.112096535498061 -0.118766283328333 -0.00158406713707422 -0.0614791572154054 -0.0207175575765189 -0.0617899283999359 -0.0332560484870178 -0.00706489621052348 -0.0406643280596059 0.0646770497879958 -0.0396050594739426 0.0624579103313133 0.0616640762835419 0.0930785590851438 -0.0270816591529406 0.152179244772555 0.0326808962276096 0.139048190458621 0.0458064386913056 0.190026384627501 0.0085620704170159 0.111926711199324 -0.0688026266850011 -0.237180294916781 -0.0451361247857524 -0.216194175023671 -0.0467813729795493 -0.145696008969293 -0.0536801386205982 -0.0919449433355721 -0.0595685358735539 -0.0356596171270536 -0.0655309892252543 -0.254827689034874 -0.0248657176364276 -0.231098692156407 -0.0102207934457808 -0.201415401647076 8.68959256615164E-4 -0.168337329631106 0.0117274381421854 -0.134179228629574 0.0224403434378782 -0.0989313158522816 0.0335718215255898 -0.066439093329902 0.0496690823643107 -0.0322593109172058 0.0673191616144447 0.00694796330276363 0.0756345136892863 0.0443072923622787 0.0776278873382924 0.0797351645135892 0.0749748562863005 0.114940624128571 0.0688194108525034 0.150442536120648 0.0614243426688141 0.18096071673582 0.0455647692871625 0.199636641359146 0.0214745161453903 -0.0766127767910124 -0.0231034094737743 -0.0615393684511593 0.0053064698928085 -0.0709111862936853 -0.0281565174768326 -0.055499031192709 -0.00619716239922064 -0.038428230965303 -0.0111592097077079 -0.0453891075844768 0.0429130886439896 0.00269733050138757 0.0759549629728175 0.0457505309689403 0.0698552342956922 0.0800727947875069 0.0253814244496505 0.0879494990719442 0.00288815553051826 0.0359600551506519 -0.052391561040205 0.0831913857540612 -0.0291910760790859 0.0830628466566505 -0.0510160716113648 0.1801283496083 0.017190428647499 0.142340145060712 0.00224968011843532 0.137512913204028 -0.0069864251850887 0.1510722875635 0.0026976241384356 0.166904197789348 0.0167933043435545 </vector>
              <vector>-0.263473051977997 -0.0500616633179737 -0.198051815651169 -0.0629319240297455 0.0348941895250787 -0.0597659729020714 0.163883233939408 -0.0964589396130314 -0.143381205619835 -0.0201957984905576 -0.0613321537091181 0.0272324571332561 -0.0193571618457537 -0.0304761247201113 0.00943905087798981 -0.02171911817518 0.0671100709925717 -0.0310694956267667 0.0439827552948005 0.0515443576837926 0.111856549419362 5.39270602445931E-4 0.123613672047189 0.0321540659707122 0.154841436339752 0.0435025383817317 0.178967321722094 0.00799433566487999 0.111594853066359 -0.0728731875660681 -0.240733409407442 -0.0587407589186446 -0.220709763356789 -0.0665448688069854 -0.149458234325261 -0.0706497266920423 -0.0949452699547549 -0.0717332193860614 -0.0367294012474485 -0.0780174013541693 -0.260489379347863 -0.0249793044982168 -0.239318865175911 -0.00478294888886789 -0.21511879219004 0.020560902015607 -0.177126687342772 0.0359164483773471 -0.139965466647475 0.0405706641413969 -0.104354662096153 0.0433211749941096 -0.068633376334775 0.0505354021909383 -0.0320391439029012 0.0602304054050063 0.00575717316685793 0.0629176626538312 0.0414068512938985 0.0685082357783462 0.0760561446966563 0.0656694173852666 0.111386772085732 0.062099137868289 0.145669456793076 0.0552645557410218 0.169584403197814 0.0340772235064729 0.18517894908607 0.0168214071374346 -0.0779041750226894 -0.0106927060958119 -0.0398354348716991 0.0148449608287633 -0.0717408845365968 -0.0293091133780011 -0.0162285966135571 -0.00760148881621783 -0.0126967156076406 0.00573652230611639 -0.0148977955253617 0.0339653515243562 0.00640005457316762 0.0588404573869135 0.042738959426086 0.0595194308700461 0.0806377857308657 0.0276754584329579 0.0818823733532497 0.00481563850796564 0.0326461233821151 -0.0326467433677951 0.100364209869846 -0.0395946062530339 0.0879475718723476 -0.0474039978772513 0.134465160911348 0.0115755427528567 0.133672510546098 6.39607967236871E-4 0.153774650262709 -0.0224672190334121 0.148309316181998 -0.00427045997423744 0.160459842656462 0.017914154573155 </vector>
              <vector>-0.231552931848418 -0.0534195617132943 -0.192184472848173 -0.0604404423161738 0.0136256783956161 -0.0815571663972574 0.230304853287379 -0.0710988198976074 -0.146164458882091 0.0121136334520291 -0.096050842534045 -8.15521946681931E-5 -0.0330331531453049 -0.0186781155552216 -0.010320010174105 -0.0298227941841863 0.0318820024962179 -0.0236566003043738 0.0586784270944113 0.0373536490181305 0.0744294708493283 1.97077865133479E-4 0.110461932515866 0.0239520868147647 0.120700361788398 0.0445366565356734 0.1890213571904 0.0130165267155755 0.160644825024558 -0.0805094870609086 -0.24036258720215 -0.0495965820727802 -0.219854103744032 -0.053906274514005 -0.152790405281649 -0.0763508601169289 -0.0953300848053761 -0.0835477272801088 -0.0371636481885655 -0.0822837203235954 -0.234617039219624 -0.0271309703192918 -0.239684271614251 -0.00542233231000683 -0.213001555384222 0.0221644923172372 -0.178521028069301 0.0347523306451443 -0.142532066523706 0.049606766464499 -0.103101835749154 0.0529515775188502 -0.0668675553089917 0.053542868574498 -0.0298738469049045 0.0578656860377533 0.007539000225793 0.0650712187576181 0.0438757497216113 0.0666287530963712 0.0773062317755773 0.0737417276151728 0.112305355479004 0.0829436012147176 0.156975189021023 0.0727531950082495 0.178439466138075 0.0402714566651813 0.196917197253774 0.0202598755284237 -0.0923071686205951 -0.0190300578579826 -0.0473746268103213 0.0143321039158654 -0.0686718349128862 -0.0137396464312331 -0.00925276864305448 0.00232801468690728 -0.0024162864457346 1.21193761482312E-4 0.0122035613346953 0.0264790899013443 0.0213539369351344 0.0462447609539467 0.0452964809423864 0.0458044101766902 0.0664554800353605 0.0315187498125588 0.0568073201149604 0.018371775704069 0.0365259772499697 -0.0407035158243099 0.0557703036900877 -0.039698397280304 0.0801303883905082 -0.0652149681789115 0.141935434898583 0.0108518123752768 0.134427433147355 -0.00556745979887671 0.140046670839737 -0.0316953847590361 0.164658052759471 -0.00897578391244071 0.164310444265372 0.00235312947033934 </vector>
              <vector>-0.24892468455334 -0.0503719859911258 -0.219468175285416 -0.0416733438520256 0.0399560775592641 -0.0515202702613547 0.219983162401157 -0.069882761966017 -0.195321379301351 -0.00951256114381663 -0.0959886345272571 0.0151707285887215 -0.0363304153084225 -0.0174316475210009 -0.0358750381625376 -0.00445147239279012 0.0694551309926846 -0.0262830727722742 0.0818644542287161 0.0273847646951259 0.0941697769340598 -0.0198054562633392 0.122275407647251 0.00496631047242102 0.131637461599894 0.0223522501016445 0.19194577233556 0.0206243357050484 0.125386584058507 -0.0524690192861998 -0.243270598266378 -0.0492551180159804 -0.223804926986042 -0.0429455524015899 -0.150055314061736 -0.0391369464925145 -0.0932868598055138 -0.0340439826869454 -0.0350577567118917 -0.0446343959492856 -0.24968719778352 -0.0312826077538552 -0.232529650708993 -0.0131397004752579 -0.203718180523811 -0.00219300355362033 -0.17079628005439 0.00621715896343812 -0.135490965627975 0.0112580963005266 -0.0984841416253179 0.0193238036305091 -0.0621030428184431 0.0294759957870973 -0.0261887508306824 0.0406068574428043 0.00991866993492592 0.0504867001234998 0.0437779059394543 0.058764836062037 0.0771419459407416 0.059834492137073 0.11193442220826 0.0573733813920487 0.147371294755488 0.0553089983977217 0.177884551609385 0.0479165269638821 0.195398408128876 0.027957979660791 -0.0807040574850714 0.00254060436346975 -0.0575240520861981 -0.0108029691205934 -0.0623560262284905 -0.00718125790001806 -0.0319639882875912 -0.020288796813853 -0.0320125117102124 0.019320900437946 -0.00813222486781583 0.0396312823491751 0.0160287451815658 0.0513135358586253 0.0461787692605223 0.0607943326614954 0.0829135948536841 0.0263410078545603 0.08055301857512 0.00452830503306902 0.0312438454205002 -0.0383869566778472 0.0763731232067019 -0.0281740549379375 0.0859628445038795 -0.0393320197135307 0.137447041591373 0.00686526142476439 0.145910871248102 0.0052543916478606 0.157809647373472 -0.025609915529865 0.165744433723497 -0.00944357400168795 0.162807892395755 0.00763960541896978 </vector>
              <vector>-0.249255063790668 -0.0533225098437559 -0.171054506331739 -0.0105096503132673 0.0380631978743398 -0.0710772297933755 0.23507389657427 -0.110068390049135 -0.163659184101536 0.00767029540365863 -0.076646582959204 -0.00727149822207137 -0.0663384840132986 -0.0282497737235079 -0.0185862152912262 -0.0268637535747639 0.0468379949799102 0.00965748423342807 0.0468371188263456 0.0419956766006914 0.0787293369421191 -0.0290504171339641 0.0848803115888767 0.0437741997526209 0.0888450771370477 0.0539665118170709 0.192372619130109 -0.00665455631199504 0.111909936569876 -0.0458022261924921 -0.238342081488403 -0.0670568909632612 -0.191105203799037 -0.0667547691765614 -0.14844392396838 -0.0582884632405713 -0.0935953214925073 -0.0712628468561692 -0.034730928424503 -0.0767555788238331 -0.256617905154476 -0.0178636448905787 -0.233247922499721 0.00158575933973489 -0.202811897232296 0.0146318667360492 -0.168856286701485 0.0251913008803318 -0.133337682029962 0.0305808843990058 -0.0960946085193079 0.0335493227567188 -0.0599512480810518 0.0434044739485474 -0.023558723874334 0.0515209556824543 0.015093123317547 0.050048641250989 0.0514780882027367 0.0556410838161638 0.0852906658311041 0.0659215319640982 0.128962337990702 0.0777119813324667 0.160565239712024 0.0600048516249139 0.207918012659938 0.0503482591122749 0.207753634848 -0.0271166574447685 -0.0883784052240128 -0.0061537502295878 -0.0541143132038894 -0.0137230869983003 -0.0711825714403495 -0.034478076902657 -0.0562901077250888 -0.00682317629817246 -0.037983342908893 -0.00943943103811934 -0.0354667614729074 0.0513293736530177 0.0221376759304257 0.0548707139230352 0.051405349700936 0.0458949755927898 0.0438711397566239 0.0337856698058662 0.0471163239242232 -0.00303716072682201 0.0332572897046443 -0.019736253760862 0.0750261314106688 -0.0374183128665867 0.0883410825312162 -0.0501923288096924 0.152844439050622 0.0225988685763916 0.156902092763119 0.0144440090471237 0.164025113938862 0.00967701766852388 0.174411931932784 0.00382556679244516 0.179700108899206 0.00133915847445916 </vector>
              <vector>-0.279446268563341 -0.0515362969629896 -0.207829692879374 -0.0409089516335768 0.0416659125537084 -0.0560064630922747 0.185150900898171 -0.0715965845311903 -0.190318145376542 -0.0309744101126194 -0.100643740745413 3.39550821208016E-4 -0.00144222775004779 -0.00475198200262166 0.0187058881564085 -0.0102804291283604 0.0593573932670521 -0.0278296216994097 0.0916342541738193 0.0346548456671106 0.101844215542952 -0.00284390940420439 0.124654445561288 0.0170382905893087 0.126119258656947 0.0287095453896009 0.168297178871093 0.00166623816086608 0.144427978229961 -0.0641067082348681 -0.244102328062687 -0.052980132747875 -0.225745561957482 -0.0438948655254878 -0.150601890826504 -0.0644943545132977 -0.0962355100421337 -0.0575487696274949 -0.0382614835946373 -0.0541429330655738 -0.261694131022988 -0.024649862983122 -0.234636542183465 -0.0153937239117949 -0.205468690830743 -4.49593939318582E-4 -0.173751187569007 0.0142858857910756 -0.139884199613517 0.026416303767256 -0.104030329653396 0.0349123849843726 -0.0671085580740675 0.0423164613182443 -0.0310950422892096 0.0552785438635904 0.00541534080516882 0.0658824369093454 0.0417321795831324 0.0705786417805424 0.0770593139312631 0.0725912992387467 0.113377820331749 0.0701572330347837 0.147152028491892 0.056238950443943 0.158638261356644 0.0275674824409908 0.168512627004477 0.0065482402354061 -0.0892083440990077 -0.0106269001214417 -0.0480956890532106 0.0119607836761822 -0.072404051523397 -0.0197028124040743 -0.0233859103678137 0.011197361923776 0.0195291802457169 0.00114349277544352 0.0112521008861465 0.0217613242979205 0.0169151235153754 0.0455105211916379 0.0441382039986469 0.0563463771351474 0.0950107828673079 0.0206801780037994 0.0823471789826664 -3.64013994559776E-4 0.0349035450168169 -0.0265252795056728 0.087656876725291 -0.0269028277603435 0.0893315198109548 -0.0397830291535094 0.133712212705738 0.0119192333253725 0.131231449894952 0.00271698718329695 0.148695218661549 -0.0188114615954891 0.1509761840976 -0.00120074778729561 0.165944951253497 0.00988807148949813 </vector>
              <vector>-0.23035385908322 -0.0525889417073985 -0.157403390983257 -0.05397732925 -0.0254333600399816 -0.087528906114502 0.199734031378702 -0.106017407111067 -0.173197572627117 -0.0189536200453563 -0.084809845676809 -0.002661128584244 -0.0546225122310756 -0.0282651595459057 -0.0224106738346831 -0.0129534419008639 0.0490628826748046 0.00103940519359851 0.0663908991693148 0.0465390344887509 0.0829216585244619 0.00562078198395027 0.103996722549878 0.00768199812458187 0.136712848641349 0.0341251275137547 0.215396039149874 0.0140048481618546 0.112851549226729 -0.0675518568412639 -0.236703507555958 -0.0576258356471467 -0.213078078331718 -0.0628647614828898 -0.145681931918974 -0.0589259121960995 -0.0978367261557556 -0.0817297160079814 -0.0356433158813486 -0.0926916415950879 -0.231468602873452 -0.0297129201428411 -0.223710680143876 -0.010262853315088 -0.200466167759664 0.0111133481045781 -0.170318849320906 0.0292308104324519 -0.137027674191834 0.0438926922001833 -0.1018334882493 0.0567614216195837 -0.0645036265842858 0.0682596704064763 -0.0250230875094594 0.074139186040731 0.0123943764808634 0.0721783048001324 0.0477717313407949 0.0708812530509347 0.0822601088088989 0.0746123679386538 0.118661941560198 0.0753755997920635 0.155875179103848 0.0712101168529519 0.192882642888467 0.0606626399669744 0.220967258321602 0.030384050508358 -0.104320572441497 -0.00946136941174796 -0.0449388781045646 -0.00757051283182593 -0.0679767902623184 -0.034534557404276 -0.0452299355896953 -0.0197866733102319 -0.0265330160714648 0.00966658191988968 -0.0121296674409629 0.0454482735933711 0.0194084048089632 0.0609989278550322 0.0489958144693558 0.054662959168722 0.0694196878123835 0.0296634377563129 0.0635271463002632 0.0178668144253637 0.0372134243661947 -0.0216499689220267 0.0639214367757495 -0.0271076121060571 0.0806336970926955 -0.0551618797320784 0.123429166224073 -0.00537800243818076 0.133906034165787 -0.0288923553732397 0.155105944733368 -0.0222745139504686 0.166838993668996 -0.0125165920514906 0.172376190625561 0.00262581712010352 </vector>
              <vector>-0.237771242995981 -0.0714604757998818 -0.146739240356556 -0.0487387491646061 0.0266631345043526 -0.08673919899576 0.214765282708002 -0.104570720649143 -0.139135058405584 -0.0150336774537856 -0.0418288496538112 -0.00195608222123118 0.00427045339826175 -0.0598545421099335 0.011244386126512 0.0031478558169348 0.0486087513472331 -0.00838144368256079 0.0630445456486399 0.0633066986810559 0.0810190850557528 0.00519529006974264 0.124297507815219 0.0358359613021841 0.125997905091471 0.0463353219801827 0.189195223990228 -0.00644135658861182 0.115461907392139 -0.0899981802673056 -0.238872375270322 -0.0760529426999815 -0.221039560996708 -0.063361408295562 -0.145857559849166 -0.0488747780141648 -0.0928700443299788 -0.0595169111640281 -0.0375997756425765 -0.0703100906256618 -0.270658189296511 -0.0429908690612806 -0.272596192082035 -0.0104052659179452 -0.241654880485348 0.0314499632473548 -0.189304113027518 0.0515082095418763 -0.146589695443611 0.0517935262979491 -0.110295444287212 0.0605009737032355 -0.0697317015176947 0.0572726760996171 -0.0335249064140301 0.0553684381751948 0.00226965106775293 0.0678327866150939 0.0376028679224559 0.0769714008756591 0.0734450719467309 0.0786145197131003 0.111904255310982 0.0777848128992275 0.144464709567272 0.0568328129409295 0.168496180002597 0.0361571613951566 0.180868330905154 0.0155423432376126 -0.0726194812914844 -0.0106085198887774 -0.0372751106574253 0.0189368647812725 -0.0658454204731558 -0.020299412192006 0.018825814850331 -0.011263125525062 0.00813715888470538 0.00725619988269365 -0.00424003762856767 0.0298360902417042 0.0120874257642344 0.0524486738192083 0.0402477979647362 0.0624578560875511 0.0795300811124812 0.0259681516396542 0.0664220274833513 0.00952835662938174 0.0352936099339012 -0.0244598549912668 0.053035095651802 -0.0255387494092901 0.0632289251441615 -0.0734859393759827 0.133279575624252 0.0149666289191533 0.121796425865495 0.0072755336469194 0.129388569718637 -0.0634701482154719 0.163445149414559 -0.0102967516672463 0.167711972891871 0.00398408573690127 </vector>
              <vector>-0.25461158972826 -0.0477301303991947 -0.208982089583311 -0.0556380876333893 0.039983501629737 -0.0921449228888055 0.198916660291494 -0.0903289840213237 -0.0954501511036693 0.0284844143069907 -0.0661745211647264 -0.00266709800075749 -0.0109276863695205 -0.042033300218906 0.00716231100854193 -0.0394129991120212 0.0604560526519539 -0.0217991260154398 0.0700675146438597 0.0506868458191715 0.0854116589840395 -0.00377618108199787 0.12091463016944 0.0323987997885991 0.115721317936087 0.047526066549813 0.171495425592053 0.0274346220501785 0.119215293267378 -0.0689812728654452 -0.240119516098992 -0.0506675825989911 -0.220796233955042 -0.0557356403483007 -0.155200850392634 -0.0791431996305051 -0.0985384523994677 -0.0902260900142627 -0.0385587701530523 -0.0954564247813595 -0.258221959174672 -0.0293263542602292 -0.257082439448973 0.00624454649033257 -0.217110488820754 0.0323771142268755 -0.179458616098463 0.0402942122362806 -0.143150740046861 0.0463499075962876 -0.10588693658377 0.0492291179206286 -0.0693963272968611 0.0490639753287989 -0.0322993474949197 0.0512606024059322 0.0057043567415507 0.0572065132767779 0.0410254774539849 0.0662528989992969 0.0753294113990378 0.0720936710383742 0.111345323369997 0.065302276542736 0.146484859904504 0.0769417426585061 0.178026758803152 0.047869253933925 0.186229387364905 0.0199071697443874 -0.111792395956506 -0.0153198480008984 -0.0473488442012867 0.0104980763278137 -0.0715699648458668 -0.0261134014090847 -0.0105956905293782 -0.00391488981824636 0.00943793909390777 -0.00111664565035804 0.0242535040272951 0.0185969524282671 0.0336689260250231 0.0395246556855631 0.0446547916622077 0.0512922524273142 0.0788207550229768 0.0278128072979054 0.072890455943059 0.00741418083649549 0.0385495955111016 -0.0435813840971925 0.0697244930342123 -0.0273139393747731 0.0732954930145896 -0.0634949246786874 0.137913552901083 0.014701750516571 0.125037647185266 9.51020402875474E-4 0.146545319178683 -0.00167443601772459 0.154367105087105 -0.00303250215776505 0.150624092548759 0.0129139182389614 </vector>
              <vector>-0.347486750248508 -0.059289542397578 -0.165043670471436 -0.0496987844109322 0.0300315669849296 -0.0478576365813597 0.173353110773917 -0.0779281999206873 -0.0862458374177191 0.0119466692392666 -0.0165954050291772 -0.00289490505793704 -0.00820554368517586 -0.0218912599171904 0.047663897873273 0.0159491933929325 0.0560069096941067 0.0180391618257039 0.0634734401359355 0.0393993152184011 0.0678902156635812 0.0179697781653859 0.121430132391413 0.0290291715077694 0.122273424624972 0.0431571684475757 0.167431581641232 -0.0120216280653049 0.102704238730262 -0.0294090051943913 -0.254719300098696 -0.0507465477252164 -0.232168683116573 -0.0580281680736769 -0.154032259726932 -0.0501221434652645 -0.0990388832373716 -0.063868756160568 -0.0395428782510137 -0.0712384994927499 -0.296010618218956 0.00156775914041955 -0.248301525313804 -0.0152718420050653 -0.217005893018575 -0.00747895039045182 -0.181137157407331 0.00499750788914979 -0.145663128144725 0.019052519229881 -0.108884449598507 0.0251428519742482 -0.0693817249322434 0.0278653133181897 -0.0319816230290871 0.0386304726315487 0.00605689558634349 0.0354759425837291 0.048504802303911 0.0435425390209237 0.0808308809667971 0.0519998457147086 0.112566474214931 0.0460860527284014 0.148900474448397 0.0385796719403346 0.183455557180812 0.0469631785465083 0.203688220468929 0.0195457799646884 -0.0780947537547366 -0.0331643286274483 -0.0455645885172152 0.0193548523611158 -0.0750825545314241 -0.0339052514861846 1.07455387729872E-4 -0.033002734504103 -0.011653833242619 0.0237932332848616 0.0224946756650458 0.0359955159651101 0.030191285826505 0.0347838362873587 0.0462794342024314 0.0425165009193086 0.0669360943121377 0.0312254776698547 0.0601414783489239 0.0223697990739294 0.0242292128122945 0.00771098526497487 0.0503373721967357 -0.0318838663507645 0.0952009541396564 -0.0331334681398204 0.146543587472885 0.0141870278144875 0.144255721132537 0.0025787407542613 0.14963976418781 -0.0114430821866724 0.166939182645103 -0.00780869948138218 0.172283018978286 -0.00736856224027951 </vector>
              <vector>-0.233706844992219 -0.0590398792443346 -0.144743856584964 -0.0768276808965319 -0.0150110732158416 -0.0900924404087147 0.152350072700359 -0.159761934691632 -0.122623642006244 0.00706820914604072 -0.10400937928852 0.0207099409707568 -0.0618645418738077 -4.34176160037478E-4 -0.0367999221218865 -0.0187387165046787 0.0248557235341193 -0.0151399241177806 0.0391214377304986 0.0561346165134649 0.115173401633606 -0.0142816641391309 0.152243913238211 0.00270728218314741 0.150917116847222 0.0366352558186704 0.182581804859724 -0.00759516449160823 0.0929906888532237 -0.0961060168059474 -0.243377977746223 -0.066405066684865 -0.218275587198038 -0.0737069059202783 -0.150274448822861 -0.0748396824053945 -0.0964808087584859 -0.0869335825083717 -0.0339577858390277 -0.0954163620747416 -0.225211068783028 -0.036495955411027 -0.21520537963387 -0.017093173096805 -0.200938080219471 0.00892007658525245 -0.17243903908518 0.0318054454372987 -0.137065853058039 0.0446739413549535 -0.100560114464763 0.0524111402272078 -0.0637783125444657 0.0581799008708725 -0.0266456768803257 0.0651655656533845 0.0102593036793871 0.0740706947357481 0.0455495294189754 0.0836386735892721 0.0825231641923367 0.0927947464223496 0.124049102887044 0.0939362864180839 0.170271382873051 0.0842053198857868 0.199780029681343 0.0451599947412975 0.184745871520397 0.0196061988993815 -0.0821637198046549 -0.00428170599221363 -0.0654426965346464 -0.0169896103903198 -0.0631369368723283 -0.00625428559318932 -0.0245705162125848 -0.0140613277338605 -0.0604346441742794 0.00379565059313715 -0.0189736046865418 0.0646452882218165 0.0152856765292663 0.0717270567062308 0.0508403056184804 0.0658520379356574 0.0520293319536346 0.0227406536920521 0.0560661884006162 0.0203139719209751 0.0378979151062288 -0.0195939444243133 0.0969503244705093 -0.0371016622581915 0.089084501159933 -0.0481623860485335 0.146072446116129 0.0034415248241965 0.148403350277904 0.00360403984274621 0.154315056609268 0.00309024850064017 0.168813000820121 3.58068608640971E-5 0.174520870690711 -0.00171632054878455 </vector>
              <vector>-0.247087915014374 -0.0430622500950887 -0.203710699086649 -0.0590806593005073 -7.84931223517048E-4 -0.0684291822273098 0.122260684305902 -0.142762572609038 -0.10689857551653 -0.0131273338292346 -0.0724967514499911 -0.0187286237070782 -0.0544886442268227 -0.0430538616942871 -0.00657378699949352 -0.0372854314753836 0.0648376384329194 -0.00704220431745161 0.0517248052653082 0.0673060614801272 0.0857304350241086 -0.00659519625421616 0.152987291353686 0.0314546946249567 0.139507977661873 0.0432102264554557 0.183338711911522 -0.0160613905090045 0.130162861210333 -0.0153663670055446 -0.235659645876133 -0.0469676120909944 -0.219767414960224 -0.0575879059555547 -0.146744082257572 -0.0660928074406099 -0.0929564792688848 -0.0718117012895307 -0.0340423716312174 -0.0800783035067107 -0.241832358559084 -0.0321527538561937 -0.222754954360382 -0.0150636670467293 -0.195246210827588 0.00127307485564989 -0.165120536901481 0.0180532819130569 -0.135145870882021 0.0369819882631577 -0.101298674149058 0.0550872110502783 -0.0638967523036351 0.0662208639251691 -0.0257989271059578 0.0730797182338461 0.0116743747696793 0.0751758894130216 0.0485039556599595 0.0842508745661489 0.08851467631493 0.0844018265855019 0.121675597707596 0.0715815672519225 0.161020280006921 0.0676866122105031 0.188621130157526 0.0418661860172242 0.199836565341386 0.0140659390719607 -0.0835016527961404 -0.00733420370474634 -0.0729222779611732 -0.0151871312934518 -0.073389542548036 -0.037442177639093 -0.0604691320702951 -0.0340256576849228 -0.0403616299347646 -0.0142859071306591 -0.0409469940940156 0.0434476096571376 0.00158629229188916 0.0766679551105475 0.0473930668829026 0.0751391094341595 0.0738516028528915 0.0209921732235578 0.0698928377982436 0.00474855464573391 0.0421992991042687 -0.0368124554480604 0.0742246588586998 -0.0340178867128524 0.0840950631925901 -0.0418380257910767 0.160152051637516 0.0066141462058933 0.146116817711036 1.99086111034685E-4 0.147639689755105 -0.00757074759126586 0.159604199244223 0.00237391963699145 0.186744247552023 0.00698544726355992 </vector>
              <vector>-0.252485535489139 -0.0333190935024467 -0.237067909841364 -0.0417314451593414 1.96552417413194E-4 -0.0559906126334088 0.151668146028983 -0.0600713060206583 -0.213462959933437 -0.0184675205007307 -0.0765371263823321 -3.62527681736139E-4 -0.0423365040198127 -0.0462003885833425 -0.0131266213032391 -0.039735976845155 0.0822187994907249 -0.0256748008388872 0.0699898026597268 0.0597051525124853 0.107270399253495 0.00518472256947359 0.130107199370073 0.0401160722636567 0.139004887938221 0.0481914681393271 0.171742014332416 0.0220188765294442 0.122047994439971 -0.0565674243394727 -0.237947390675992 -0.0451741128119011 -0.221239821443796 -0.0503671385255176 -0.148995036667657 -0.0494844393119829 -0.0943409131251093 -0.0525249653750354 -0.0371425540790079 -0.0559472875305172 -0.25776387191286 -0.018568539394534 -0.23537397662617 0.00270173599150038 -0.205160469635837 0.0120701461449777 -0.172181991635936 0.0134741485574217 -0.13636312452331 0.00850560802033762 -0.0937590637620079 0.0070517664617708 -0.0524644633398076 0.0161050149237536 -0.0127324253713496 0.0290497212747872 0.0192794221432106 0.0475101028874758 0.0478667940306883 0.0631545681344713 0.0823133719053546 0.0651968465680517 0.118292706544114 0.0673855087255898 0.157456215793055 0.0660796038898157 0.194918902017574 0.0450539484308778 0.191000668087898 0.0173859972698225 -0.116651691839253 0.00679100488694264 -0.0432950889850254 0.0118072455316764 -0.0778884180637493 -0.0477865532306553 -0.0113976984478894 -0.0138657567971916 5.95693726633668E-4 0.00151076988067472 0.0125971635726397 0.0273009483666396 0.0280309329274932 0.0437561358199297 0.047848961220153 0.056183319507164 0.0971051837012184 0.0304253994965858 0.0914038748435901 0.00189933326939008 0.0384356564405654 -0.0459373473546744 0.0946304600116629 -0.0351345226290803 0.0905751460054879 -0.0471175495592634 0.133817537171977 0.0116781287282794 0.123210036137485 0.00276631051530922 0.148183274017989 -0.0155628246500925 0.136580207936633 0.00655553866418371 0.161326652937634 0.0189769893138092 </vector>
              <vector>-0.256359491088237 -0.0808768519869701 -0.228062989152053 -0.078007914018813 -0.0158399087114159 -0.0619052678466801 0.148029988072837 -0.0572563233599015 -0.154403352176555 -0.028821231977914 -0.0565063400463846 0.0118792125153416 -0.0393586880616584 -0.0431927267607382 0.0401551285855491 -0.0327118119951001 0.0789699527776977 -0.0232811887351775 0.0646973945888396 0.0396157249661066 0.112071951591115 -0.00448179599475289 0.138622735004305 0.0196764173978715 0.120374838040545 0.0355233403730982 0.151933167752737 -0.00280853481731975 0.09936310636086 -0.0528662653220513 -0.246617536626192 -0.0831170083934848 -0.215243495834877 -0.0768689890550671 -0.149121147324301 -0.0754698880644976 -0.095205707601612 -0.0681202289659279 -0.0389296999370787 -0.0620320932717651 -0.257303598993635 -0.0243340560409634 -0.229757402066335 -0.014550984256707 -0.206420673223597 0.00751215229048117 -0.182960953606148 0.032245731351916 -0.153105095126677 0.0565900089813137 -0.118757793356093 0.0761897261321453 -0.082141191883657 0.0958790280659847 -0.0349785974644722 0.120699882502747 0.0563074518436266 0.128774882690474 0.0559332621489545 0.0604940767914372 0.0571650201929459 0.086882442157678 0.103921102888931 0.0228314058043467 0.150322474330663 0.0573776277160354 0.171880009580885 0.0257616374646917 0.162178848205888 0.00160529330891665 -0.0894908211634462 -0.00900448486044263 -0.0318768984217587 0.0319028659114401 -0.0817408601247928 -0.0439988366695837 -1.71493079394296E-4 -0.0274263497476324 0.0132476977157597 0.0167270026979828 0.0257973925805964 0.0347508699001992 0.037250339826331 0.0399980973300638 0.0530719990963318 0.0392387702315634 0.0958047193926565 0.0405753637999244 0.0974299715233251 -0.00221231577901911 0.0373345775377276 -0.0408734224852281 0.0862332583871799 -0.0367135655829562 0.0868333207787351 -0.0490359987419384 0.140348326845876 0.0126361621013817 0.131897206851643 0.00300873142804164 0.135792440978479 -0.0196707441711218 0.158250018766254 -0.00697040836021119 0.153136032823094 0.00823283335078201 </vector>
              <vector>-0.282587833063046 -0.0439888866471737 -0.218418775915374 -0.0404154570906536 0.0144085090699161 -0.0468438315035979 0.147535536236244 -0.0939614165346781 -0.111010173157129 -0.00137746500716788 -0.0645735350448544 -0.0175773538484401 -0.0346580288705721 -0.0176842987537786 -0.00188707917816065 -0.0232194278150698 0.0764459223037978 -0.0297227020275203 0.079149790929039 -0.00242471448478767 0.104407918524537 -0.0192256317459793 0.118470475969206 0.0164729935947573 0.13816096132574 0.0507917310531096 0.192201382778097 0.0146286986623133 0.105270220733822 -0.0318253296800495 -0.246618156311119 -0.0433308168882299 -0.225733211440386 -0.0414465796353491 -0.151313302917519 -0.0513502647125931 -0.0970388162121114 -0.0515666074707304 -0.0401203831957748 -0.052361319148512 -0.273292425649016 -0.0197964141346709 -0.246617665084933 0.0050220462825666 -0.211627445102667 0.0114415402999332 -0.177193335783464 0.0171285349420511 -0.14198367367603 0.024630159956147 -0.105979864353047 0.0255381262270087 -0.067764889404699 0.0289942509016686 -0.0289012574530142 0.0367937572770288 0.00801955877844759 0.0438672076121185 0.0437734574129911 0.046241594291026 0.0785263403302522 0.0503100718969499 0.113882612575233 0.0515756745331988 0.149492107113852 0.0543028928202339 0.179642339995313 0.0523710589044559 0.200224620740302 0.0281752904116182 -0.0907035272875338 -0.0195848145179855 -0.0460766315333632 -0.0165459278464056 -0.0732680230409302 -0.0184598551538017 -0.0295726478117155 -0.0156559143510416 -0.0110263442586681 0.00326208092247904 1.2046470506083E-4 0.0157931291299516 0.0155377708674897 0.0224061012592919 0.0337910298349006 0.0413126786680469 0.0777509690201587 0.0265355856272109 0.0889834034102528 0.0011251755069521 0.0329128100442749 -0.0321600694529859 0.102705731960628 -0.032040195109796 0.105665812257231 -0.0464913678236646 0.134694247921839 0.0262995985376302 0.134237907062124 0.0263576964537107 0.139583261891628 0.0309428670670822 0.168970882767627 0.0349495137863522 0.193400979185121 0.0217866047597697 </vector>
              <vector>-0.268571051479015 -0.0552445020549188 -0.200764689727667 -0.0589689448915329 0.0527229157818242 -0.0554915263993468 0.152002240472402 -0.117447401490841 -0.129568764616507 0.0228349955711025 -0.03317976485799 -0.0195613427991979 -0.0395205572307188 -0.0282291488684041 0.00296558132007365 -0.0275485180129784 0.0784469157874703 -0.0183380312802394 0.0833729951339944 0.0098164176525188 0.105688973479099 -0.00285729959933786 0.127590728889334 0.0196019772390774 0.132127410157006 0.0475723484759492 0.168670650945886 0.0213626530082038 0.121277092091119 -0.0598519246561995 -0.24206943079234 -0.059235547559453 -0.221363405714133 -0.0603063613767244 -0.150039961470347 -0.0569298851359367 -0.0954425398368621 -0.0612677245947625 -0.0386547525007258 -0.073139687125731 -0.265294725302009 -0.0313835922713776 -0.255974155280026 -0.0034322069176343 -0.227974181852034 0.0295126234771724 -0.183737376059996 0.0438014125522425 -0.14534258495314 0.0477837360215581 -0.109296800458922 0.0518983828146465 -0.0729054120418685 0.0564442502500124 -0.0358050666533448 0.0608244734722161 0.00175045995530125 0.0638599029211716 0.0377079591848035 0.0642513444962695 0.0727103612223741 0.0666158907458786 0.107397401766353 0.0639160029128589 0.140028708700341 0.0460724826430927 0.173713343534494 0.0498535914451986 0.185505924916162 0.023109334902569 -0.0813564624128453 -0.0373105768065898 -0.033505001418537 0.00938259926167292 -0.0455167033164312 -0.0355915096973893 -0.0274706894140043 -0.0282064887323668 -0.0163422979498406 0.00488400978877269 -9.78799099971685E-4 0.0235459942081363 0.0137183226524981 0.0335674157645454 0.0339957634527331 0.0454891031259333 0.0877147531240658 0.0258994531974232 0.0817267985278569 0.00638263759589585 0.0328612259104701 -0.0367916386892321 0.102933963187186 -0.0240268474490308 0.105215102357495 -0.0343930544805771 0.135666187971012 0.0157758537836476 0.137094458149203 -0.00168177738136117 0.138181302614641 -0.00636152473562304 0.137260732382732 0.00896228459318659 0.170626900771346 0.0305758910858335 </vector>
              <vector>-0.26389221718929 -0.0763562934771566 -0.215189505059969 -0.0855147970273946 0.0301074600115918 -0.0931629771752169 0.140526618990954 -0.110518639410596 -0.065162709134758 0.0316017306518494 0.00842596137367907 0.0496819083646064 -0.0154003134891206 -0.0269191967502474 0.00326373431117267 -0.0383496133458899 0.0184847545232821 -0.037203228893476 0.106725460075669 0.0485596190145444 0.0922882069895421 -0.0208287239999151 0.135898840857822 0.0248503648059187 0.136129057845523 0.0439108343239537 0.165427639278827 -0.00230188721530137 0.0266626395770499 -0.0738547327020618 -0.253433648164881 -0.0794106076959218 -0.232243473172572 -0.0821162931862818 -0.155016115985168 -0.0907475686173682 -0.0976182973302023 -0.0885216762626112 -0.0422070801131257 -0.0823911791556129 -0.247594347960941 -0.0299363058690842 -0.232637508984673 -0.0145347825219417 -0.205624245119919 1.00226697675614E-4 -0.17392685792043 0.017141623922737 -0.149182759214749 0.0373663769319184 -0.13101434779278 0.0643553130423935 -0.0981627762337515 0.0956002761221564 -0.0442494220107848 0.11970432824984 0.00986429674323657 0.114689466271346 0.050888278303053 0.106340607732353 0.0862495764135583 0.0902770818206071 0.118115886266038 0.0759956529533421 0.152562922702006 0.0670965793733392 0.182653552473399 0.04460992539682 0.17193251712861 0.0150479249050199 -0.083876835072674 -0.0170322644356181 -0.0048321806919656 -0.00525149993709612 -0.0802468395521524 -0.0284850571118124 -0.0116811384277928 -0.0189489264325089 0.0092244737904072 -0.00119588286601659 0.0202283506015027 0.0257820273828148 0.011895227830916 0.0569801262760824 0.0571844630918817 0.0869193042846634 0.10367898053796 0.0116765440859407 0.0837482360178141 -0.0126756972787042 0.0328472875593158 -0.0375879577127789 0.0761891423288829 -0.0317488461385143 0.0553986379875904 -0.0207296576700646 0.141399532713319 0.0118936767118082 0.13339537593343 0.00432750751805561 0.108652025578484 -0.023886247763626 0.163586757062286 -0.0140923123635922 0.169556723722896 -2.06173823376372E-4 </vector>
              <vector>-0.290032493450407 -0.0370797280777284 -0.245498880470904 -0.0524416922837914 0.055459556074031 -0.0491311909440639 0.123677802034724 -0.0684993099767949 -0.169957304263037 -0.0136481026397833 -0.0594521582900774 0.00503644036532069 -0.0371935712997606 -0.0401975665586222 0.0205843511193897 -0.0200861253089806 0.0635131116017347 -0.00913912686731696 0.0818977432885244 0.0450759992940307 0.0792432964706468 -0.00910213340030931 0.13060942922872 0.0132913356437154 0.147072318052993 0.0299637683733918 0.152484538580572 -0.0119649087868081 0.101034198000103 -0.050541177857298 -0.248361425543763 -0.0603441185093171 -0.224618520387844 -0.0589639459121763 -0.150645252799501 -0.0545322718605073 -0.0955520057567813 -0.057189361902284 -0.0381669387511946 -0.0550088231263765 -0.258650753703289 -0.0248675509812105 -0.232965627544424 -0.0168146938089949 -0.20227909376013 -0.00648921917782316 -0.167862386994421 0.00361803422337558 -0.132978754627727 0.0153815994275636 -0.0978127378982282 0.0271084672285321 -0.0617275262956924 0.0379326985163946 -0.0248308961862457 0.0491833734841451 0.0113787489944373 0.0612185010620577 0.0459290620158366 0.0713690606154278 0.0797948028890466 0.0817656429275489 0.122501433108632 0.0890033926976693 0.163067147082515 0.0691032451306116 0.181205665300385 0.0415122943373375 0.185193104502337 0.0226785048573223 -0.081847506289591 -0.00938097625721116 -0.0367531443971513 0.0277344448677615 -0.0765689534778224 -0.0377752943258558 0.00543829941433565 -0.0227159412957559 0.00304799476802333 0.0119680049379246 9.26408411766887E-4 0.0345271861655542 0.0193917744266153 0.0532317741611333 0.0489878263993851 0.0624269455208576 0.083608789435243 0.0270007153624656 0.0782715073730667 0.00621667692950099 0.0356652619235922 -0.0254712280145617 0.0690264684782487 -0.029449213826663 0.0853377429432476 -0.0512242781247072 0.146023190078893 0.0110284507178677 0.150464640870014 0.00469688109655638 0.154725028825438 -0.0101470655166047 0.155642051261692 -0.0135679119264095 0.152552639233802 -0.00630048067611095 </vector>
              <vector>-0.268117762485698 -0.0677560233330174 -0.252643428306317 -0.0741361286696315 -0.0365556107340164 -0.0682525347156723 0.0844457959755648 -0.0961579191744381 -0.0408887020839763 0.0524067435685251 0.00860552035845342 0.0412644839972465 -0.0379995503335886 -0.0252792515354672 0.0210961899552227 -0.00334392894821482 0.0425418608263681 -0.00517447068688395 0.127327920889167 0.0441237367973471 0.0782703273828167 -0.012736170509147 0.147224764799951 0.0140837050155985 0.156085302614123 0.0368741629486718 0.171813959170642 -0.00596106972954683 0.0154130366190913 -0.0766978283591553 -0.267993050782704 -0.0676880778835911 -0.247895523136478 -0.0784246265835374 -0.171854979517423 -0.110866968699156 -0.0981010231497494 -0.0986817468554124 -0.0368146566540467 -0.0784264451693623 -0.250268587169716 -0.0373135417769069 -0.235987872784261 -0.0278717526762238 -0.200846087513385 -0.0215909830993647 -0.160630092934916 -0.00370154248982373 -0.129135896381246 0.01585431441095 -0.0991869662538099 0.0355888616328536 -0.0682330654211567 0.0545206150184714 -0.0337468473028601 0.0718498347419044 0.00188836607631309 0.0868370265103074 0.0418964532627006 0.103891795212745 0.0893667865331956 0.0997636365108524 0.126914345814092 0.0875943961387346 0.164633419989452 0.0734283556301724 0.185288129905924 0.0404171532163793 0.174916263224229 0.0171637242853719 -0.0907852917433514 -0.00795190947002448 -0.0113185802804272 -0.0089721253901727 -0.0989090068440736 -0.026644388714288 -0.0227831581198372 -0.0159460945478126 0.0186926156042972 -0.00432689289979745 0.0138022372184738 0.0247531098612851 0.0164695224951747 0.0787206367880143 0.0840366786565371 0.099370450750564 0.0998874783422484 0.00822010426552379 0.0800732350728539 0.00202780407108445 0.0378010341025595 -0.00935874549945472 0.0696479973387382 -0.00904906370980159 0.0256180108088134 -0.0176422029830133 0.151750121904196 0.00859996616891361 0.145826122467208 0.00378427786383469 0.137328659143289 -0.0337962830723364 0.164260982728706 -0.00489996509577911 0.177772600652637 -0.00249021312831859 </vector>
              <vector>-0.268909468023278 -0.0776273578979856 -0.227521594799268 -0.0759335705101648 -0.00596575757307957 -0.0725482177470893 0.0963874744992872 -0.144340721844328 -0.0820327033114107 0.0293388915561982 7.99262162484961E-4 0.0439154765279392 -0.0302029001333701 -0.0254408789186035 0.0194291008401173 -0.0167666100651491 0.040251445110756 -0.018492512137348 0.114833692880212 0.0597709037808271 0.0645426625749118 -0.025119458653579 0.154507373237504 0.0234110850733642 0.155969577919078 0.0368935562202448 0.158850729000484 -0.0121292249816506 0.0517403974477542 -0.0861681746320727 -0.251784902218241 -0.0780658238476215 -0.228284248799276 -0.0765507400371806 -0.157193074844676 -0.0780902785538448 -0.099238371476173 -0.0777831296984589 -0.0417867219010944 -0.0672502141484032 -0.256777145178802 -0.024291736939578 -0.239763529524817 -0.0149951442548172 -0.214051672279922 -0.0134622558277691 -0.166560060727983 -0.0166232311058332 -0.117447130406303 0.00600871220191234 -0.0884990584115 0.0362935380003748 -0.0818184884066276 0.0568555335091446 -0.0753511630821641 0.100065104346225 -0.0132775003638636 0.142866983452937 0.0562471550175304 0.137170123791955 0.100396061713707 0.108304912423944 0.129018225832997 0.0850760828546555 0.158631531005445 0.0672586891327983 0.181956990660777 0.0410318343337294 0.174722763104372 0.0196382647140615 -0.0801328101649394 -0.0219290880499514 -0.0051013068629977 -9.80777023826661E-4 -0.0608294043848176 -0.0243522208533174 -0.017546429834569 -0.019206343685562 0.013674361969223 0.00286666053864412 0.0158744290478776 0.0239514174528831 0.0184579124888696 0.0518586219320831 0.0496720086728865 0.0809579160848227 0.107318339913695 0.013352035169871 0.0820373717654581 -0.00389897860702574 0.0343476885035451 -0.0199595887960446 0.0614730474914665 -0.0149876883544376 0.0317242654615381 -0.0613590588768039 0.148290895656638 0.00971791980107499 0.138133493080486 0.00533396102374766 0.120920322333823 -0.0103937134373463 0.163184610988876 -0.00962207671343796 0.166682252327374 0.00643059227579312 </vector>
              <vector>-0.258377451510687 -0.0493065303889988 -0.219884368873697 -0.0493945672637367 0.00669403748721888 -0.062411771941903 0.207949082125955 -0.0511498484027761 -0.151115044699047 0.0267909914170847 -0.0695240206686381 0.00377402927861602 -0.064832076556182 -0.00906778098874201 0.00178001057550146 -0.0341447549291766 0.0766019127671946 -0.0274832189112632 0.0679055987159348 0.0202505475346525 0.117183921816599 -0.0340377295458379 0.146736674283714 0.00840895689382049 0.139379530984428 0.0281823207912542 0.173696808524019 0.0158962719960835 0.166870871817418 -0.0406496110381006 -0.244209875766872 -0.0548614050672122 -0.225220613890654 -0.0522479884349396 -0.152303122870204 -0.0482163053748776 -0.0968404122962776 -0.0449170191993652 -0.0360439553178006 -0.0498847825885525 -0.258173771447816 -0.0335062596991787 -0.23686077765974 -0.0173867260083323 -0.207243132203132 -0.00219767668979967 -0.178261168325736 0.0178203215044146 -0.143505414681799 0.0302809137481676 -0.10703689509624 0.0379874145989483 -0.0708272244059239 0.0483906431320603 -0.0338673393202374 0.0586794494534879 0.00440723175946072 0.061928130292107 0.0405386279409584 0.0618643879656711 0.0739955135930916 0.055597637529864 0.10824661191823 0.0478795250665558 0.146427121306365 0.0452744023166618 0.176106604947671 0.0383366658557498 0.184957511168096 0.0144948414197254 -0.0707194019191025 -0.0102326945858186 -0.053506267690436 -1.34473524466714E-4 -0.0603615359998468 -0.0185835454309144 -0.0473002560352968 7.28473969009793E-4 -0.00802867876907707 0.00509341487639999 0.00953430410249421 0.0233181679967263 0.0208336659712679 0.038893811195997 0.0340348907852722 0.0386135772624144 0.0680044394482268 0.0251434249654854 0.0772120724868314 0.00802704684212966 0.0351657024693779 -0.0478713424024634 0.0761728165020852 -0.03082233142314 0.0857646198807873 -0.0318456076857448 0.142878445082609 0.00748019480998194 0.14236471330549 0.00643751958454342 0.141256888267056 0.00406289981357944 0.154760525802983 0.00789979911691387 0.166582050168104 0.0128181902972343 </vector>
              <vector>-0.246119497799092 -0.0797336881230708 -0.180053082313196 -0.058289613625856 0.00348796986601869 -0.0744095789525946 0.0809384863301165 -0.154067205822715 -0.147667605358835 0.0161391720463428 -0.0824557374965745 0.0275889655000396 -0.0540551991217516 -0.0222786259099691 -0.0295628589067274 -0.0377323749128377 0.0678123563607294 0.00354302115389351 0.0741169954076087 0.0939439351127835 0.0890340600801907 -0.0156872750509075 0.157437760999023 0.0191667799505813 0.16199437308957 0.0524131759844627 0.179081002601031 -0.0218865460018542 0.0593755600054254 -0.075988264048446 -0.235534417084683 -0.0790514196037245 -0.212453148004556 -0.0722138212600859 -0.150059424662997 -0.0614763176667821 -0.0970714590240533 -0.0748764554307791 -0.0347479918498817 -0.0876007751822231 -0.230645344427984 -0.0408669902624944 -0.210126500793623 -0.0300308237460613 -0.190960228979224 -0.00526044131378053 -0.166063111191521 0.0129863941486305 -0.136608392822804 0.0338760130345075 -0.0990290087223011 0.037931920700944 -0.0609806893605488 0.0468971694138763 -0.0273722740301825 0.0643918618130322 0.00796056854170822 0.078710822130108 0.0464316770670041 0.100523804253206 0.100404235847552 0.098604541882403 0.126621723181137 0.0741586600491597 0.156171453388594 0.0575436786633586 0.188903367609841 0.0432941695141748 0.201395811152913 0.0161340096448433 -0.112591305930045 -0.0012977069930966 -0.0449313950425524 0.00750101940428854 -0.0691664282490351 -0.0255223391776986 -0.0535645002884911 -0.0132829160202791 -0.035355487020711 0.00999735542693647 -0.0179680325902737 0.0464111083373688 0.00583342167456627 0.0731011510370326 0.0404146573059707 0.0866938981991185 0.100828843922022 0.0304100961354693 0.0772363459198115 0.00802039758707969 0.0380653492775601 -0.0259550368324934 0.0789238872906189 -0.0266567385553751 0.0657872041134486 -0.0400513572040115 0.157242231247842 0.0230758018590089 0.171342060541259 -0.00206036365050003 0.155935181750324 -0.0153168467148533 0.164033754417181 -0.0103986316228743 0.168332782082578 -0.0110667692972855 </vector>
              <vector>-0.192118323855241 -0.0450211069637767 -0.145397823201449 -0.0598139247699008 -0.00647571918918953 -0.0922076396564753 0.213261330316964 -0.141214281407775 -0.129089688382655 0.0118736237582923 -0.0870695085194314 -0.0119403568083117 -0.075670922308746 -0.0278055739687322 -0.0566933651666547 -0.0209970351270627 0.00495444797263288 -0.0167595162248258 0.0189860210480055 0.0557525717979969 0.0708956577516113 0.00388136672333954 0.214585893831346 0.0328504219400235 0.124847868352049 0.0501828679126057 0.210781512329542 -0.00557813776318464 0.118645892396474 -0.0909033557882089 -0.230900059957798 -0.0336987320764995 -0.212832321256751 -0.0395002882871206 -0.145080618974006 -0.058959483365996 -0.0939360206589529 -0.0748891619490897 -0.0369757623860109 -0.0935797881876483 -0.210581670343142 -0.0203193933890206 -0.218028740958215 -0.0232594683566811 -0.201285962773223 -1.51672450202376E-4 -0.167817211679986 0.0126348121789967 -0.135829472965942 0.0293968842373918 -0.103196781960673 0.0481045858321086 -0.0672359230911559 0.0650402217133373 -0.0253265635297087 0.0795590786196253 0.0139132342839875 0.0758150416276208 0.0489754924848457 0.0706515539055029 0.0843846960566701 0.0686102659381569 0.120599586278966 0.0696505549019834 0.155735463085284 0.0703628796890384 0.192758850026705 0.0799122845357141 0.23382775081866 0.0230647847720605 -0.0922567240939335 -0.01240497373834 -0.0692450462547754 -0.024917687332698 -0.0717954206469184 -0.0344708245387268 -0.0716228084463806 -0.0312078944652765 -0.0731388649945632 -0.0128147188773527 -0.0551163636509356 0.0671657199695614 0.00928692248360113 0.0822980625426975 0.0506081511812202 0.060645671157438 0.0301622885919559 0.0293591118660156 0.0317837855028942 0.0331360944694348 0.0401657575375857 -0.0203162417099088 0.0559174353109343 -0.0306937100565313 0.0723827094874955 -0.0691350706563427 0.153030440097322 0.00664113671994677 0.163905000359353 -0.00261703441530612 0.17347313782455 -0.00467976304911719 0.183665295681472 -0.0221038655314879 0.183183068154311 -0.0046288958972886 </vector>
              <vector>-0.248305757615849 -0.0574925705372542 -0.197313314750873 -0.0534527677460906 0.0293634561137252 -0.0509835197840586 0.167104024937055 -0.138796247736461 -0.146771713051489 -0.00180073729866945 -0.0576169286016703 -0.0117871854685858 -0.034168386204407 -0.0225287570344613 -0.0113959621959489 -0.0218054920411868 0.069944949105484 -0.0233341990974574 0.0555186970280903 0.0514118094128517 0.113428612265729 4.12383412880826E-4 0.134561636111295 0.0294269177697043 0.151014909128012 0.046783562065548 0.176504980193663 0.0106553421796205 0.127367838026218 -0.0820478508945766 -0.238797628445515 -0.0606415754346266 -0.217806218327572 -0.0589091762206007 -0.147391037036711 -0.0513671807434532 -0.0922443735815102 -0.0544746276263996 -0.037586094702127 -0.0712366050794403 -0.247342991744665 -0.0335155822914098 -0.235453047674728 -0.0106755930219647 -0.208553615398562 0.00990266802206075 -0.175179972713427 0.0227472282467344 -0.141259139422176 0.0321065080444774 -0.108814801580737 0.0455983388626087 -0.0761929479871332 0.0627618105923363 -0.0362167290438652 0.0734652885057165 0.00441119191818187 0.0709982350191052 0.038759692834033 0.0633016133418189 0.073297615129789 0.0645993615725407 0.107870909157842 0.0592820991831106 0.142604839624805 0.0534486287814215 0.171690110484048 0.0411463483816142 0.184232584734914 0.0204107442812408 -0.0810178328988225 -6.82889933507358E-5 -0.0524315443311595 -0.0105556030110148 -0.0684591296535078 -0.0161561182937561 -0.0350789034616665 -0.020959465597208 -0.0317442572093617 -0.00518388432058284 -0.0388171205625455 0.0496678248654208 0.0132388390858358 0.0521937712684164 0.041004840634205 0.054993751569524 0.0857347689742589 0.0340712292921954 0.0913937737671671 0.00194444086699142 0.0323498320713156 -0.0286870052167306 0.108773754323805 -0.031846395901905 0.0983730311367105 -0.0404968080960531 0.151515141575905 0.0208211061069944 0.150944458171568 0.00207311779116504 0.134032389315279 -0.024956736545856 0.153747519045071 -0.00477027678553844 0.157175053302024 0.0143061213825933 </vector>
              <vector>-0.263157280941698 -0.0539484333182647 -0.208994720333541 -0.0515441695992961 0.00144633918143764 -0.0565624048877462 0.128445405569803 -0.0746096844202415 -0.169543049907687 -0.0309464961578171 -0.0850826469083065 0.0125932850406706 -0.0684048732021192 -0.0353189557091805 -0.0122878653800667 -0.036959616636924 0.0893038463187065 -0.0409678726526109 0.102381466911818 0.0386526704647911 0.10750215058125 -0.0323759061636908 0.14351410111542 0.0121295263152231 0.141104324114485 0.0198959161675843 0.163853695558232 -0.00140785857935134 0.0964751188646841 -0.0611326769931266 -0.241750164669291 -0.0545815552689732 -0.220181453969889 -0.0526909525747013 -0.149387543543473 -0.0477731687527154 -0.094266275064573 -0.0467006698830836 -0.0358472167523784 -0.0512610182514201 -0.247125116429026 -0.0344654890749047 -0.225516351824732 -0.0232083565693073 -0.196060178600003 -0.00991869819663952 -0.163581614972776 0.00353620300141912 -0.130199487506439 0.0175570694862249 -0.09632059269586 0.0322974033618813 -0.063749084451106 0.048516258390505 -0.0318307664376759 0.0668212890374744 0.00287346278030479 0.0853607003506847 0.0449371374953772 0.0977341461451672 0.0851760408496052 0.0929540922080038 0.12119013923464 0.0869061800045809 0.163171442631544 0.0696453245810494 0.163672403863501 0.0360098675355749 0.169049318036462 0.0138369561424302 -0.0931161254561633 -0.00649903533359035 -0.0348205860992702 0.0247209772743046 -0.0856691310638146 -0.03855968283279 -0.0334392470865142 -0.00761617425489148 -0.0242470674770172 0.00580576886962265 -0.020802310151132 0.0473281322430332 0.0148471180108957 0.0746913806164424 0.0569098630408467 0.0758228010243751 0.108508709742445 0.0268669580334168 0.107973246475188 -0.00571976639201591 0.0348861573795775 -0.0491424319987564 0.101144929422146 -0.0449771929163427 0.0942496420954292 -0.0523007397860928 0.146279708936173 0.0107974942876058 0.139941023142721 0.00126907347854016 0.142569340112525 -0.00844267015019202 0.150163714574801 9.52854887184741E-4 0.173810904884535 0.00692934840687641 </vector>
              <vector>-0.253082475087624 -0.0504679224026438 -0.220656983838203 -0.047749231549851 0.0364843741345144 -0.0547828866334161 0.161070200896603 -0.0744509105335722 -0.198938574192233 -0.028646068883611 -0.0781281404494965 0.0223867501571415 -0.0406474959821525 -0.0367651723838665 0.019519346181265 -0.0416223071969843 0.0893125583354526 -0.0123864488987826 0.0279837881167404 0.0507120408932972 0.0957689164365154 -0.00339595273471029 0.133602438969138 0.0278520757482657 0.129490037045212 0.0338824134496152 0.174457589601647 0.00307011487481328 0.103370759820666 -0.0530030946036424 -0.239548932786754 -0.0502384892918893 -0.218571192147967 -0.0477762535969549 -0.147095270909504 -0.050110091457814 -0.0928072289645749 -0.0486075957556878 -0.0354767197271773 -0.0518468030680035 -0.247083360729853 -0.0282297255149505 -0.228860581360156 -0.010823729283888 -0.201075232552795 0.0042128960841567 -0.16844300924003 0.0158335947470671 -0.133726340926357 0.02441690290011 -0.0980968345003084 0.0333771737679167 -0.0618028557956842 0.0416793033170182 -0.0255156264065424 0.0520355804821445 0.0106799348430241 0.0623277232177815 0.0465873474520348 0.066641407474736 0.0813893846293275 0.066132806677868 0.116739685472979 0.0619041657950566 0.154678198413764 0.0595395464957077 0.175853442434678 0.0367685717088238 0.194901355854154 0.0136392140972788 -0.118599535165297 -8.21421158974958E-4 -0.0365862938671299 0.0177082814120839 -0.0737402160859061 -0.0402259679332674 -0.0273581841872775 -0.012366817742687 -0.0219425910128695 -0.00449035629412452 -0.0178683075846738 0.0308549273142186 0.00207008546542019 0.0556717757464211 0.0373249168005163 0.0675170522582921 0.0889745378556987 0.038807040499172 0.0962309936767786 0.0114960779845913 0.0465451376825929 -0.0534891507547628 0.0911820553117995 -0.0321671677031946 0.0951005221638184 -0.047253561129335 0.148842255796994 0.0120989087203765 0.145982773944524 -0.00174044604027134 0.147666497880572 -0.0147827338151333 0.161586629437239 -0.00934639634929466 0.172256218846897 -0.00297964311264033 </vector>
              <vector>-0.243124180379639 -0.0558769624263634 -0.212282157354683 -0.0661294090202682 0.0282541962905346 -0.0823535709204586 0.191500192062002 -0.101805505506826 -0.186973090380763 -0.0234938267093623 -0.0425547384294058 0.0439440904246659 -0.0254385876451561 -0.0503167326237116 0.0240551260569851 -0.0363291651185919 0.0587876912870108 -0.03272211593386 0.046976695325084 0.0500534468672462 0.0902845130064752 0.0018284372490547 0.107658331167236 0.0375722624059712 0.107394270148228 0.0549271050672473 0.170467982426255 0.00264480199290094 0.101985899756356 -0.080415145816177 -0.239472350877999 -0.0577430643659207 -0.220663359062281 -0.0633949729652263 -0.149227731364166 -0.077268251759694 -0.0933850770109066 -0.0777929805302905 -0.0373818239687841 -0.0747481668603696 -0.245838222538454 -0.0287751664919786 -0.236626557287472 -0.00499721464599831 -0.209698953119233 0.0161040346331685 -0.17808266774981 0.0336832422472161 -0.14361160399 0.046763633182349 -0.107868214411744 0.059639576327633 -0.0691123762841919 0.0685812424280884 -0.0321717057519264 0.0708713672396906 0.00620882836061768 0.0798231660136527 0.0438149061449245 0.0742595697521374 0.0769415734672641 0.0702663602829275 0.115866593000377 0.0786877647657362 0.137036483358777 0.0450775256249522 0.169556319440459 0.0317719926648955 0.179616745452272 0.0145549466511454 -0.104058726175505 -4.08181240182507E-4 -0.00561341222589693 0.0392966772607627 -0.0842668847397409 -0.0428943514155026 0.00450945105685814 -0.0213704144351633 0.0144248133941429 0.00986555255460558 0.0215713008849935 0.0304008401441028 0.0316235468386546 0.0458646644929864 0.0418971589345878 0.0572789385034244 0.0797738567984324 0.0267288404894076 0.0698958437682273 0.00753734707353107 0.0371463837831123 -0.05530483604333 0.0750452415932573 -0.0279538351162833 0.0691073153773234 -0.0550982841424142 0.146186780823583 0.0269495082467125 0.154239695279003 0.00660729128894479 0.144292689117763 -0.0111019735372951 0.160673469211864 -0.0122350156820503 0.160658527135095 0.00894491743216144 </vector>
              <vector>-0.237096650916697 -0.0785796460109722 -0.201326712196164 -0.0764490583783896 0.0150374631781397 -0.0705975902399407 0.179883293434595 -0.0965240436793125 -0.164740088225767 -0.00278795439273382 -0.0512087838521213 0.0449284132939316 -0.0304647972979038 -0.0263668303425246 0.0225485070333495 -0.0300066780558326 0.0549030550299298 -0.0231526341316234 0.0605806950200119 0.0560499764675815 0.0772728755819552 -0.0177789983533091 0.140977646543931 0.02392066327676 0.134273358996913 0.0644056239020795 0.170526951911118 -0.00874948550081824 0.107000736054122 -0.0854047185539363 -0.241248656024159 -0.0789621240247614 -0.219206707880344 -0.0780840359443735 -0.148970323110303 -0.0759584077022586 -0.0948884334487301 -0.0712475173338994 -0.0387373616877582 -0.0636852289594079 -0.24723750144849 -0.0273012299210348 -0.24074764104206 -0.00806497370071322 -0.216396393200991 0.0178543534041604 -0.18231802794914 0.0356001735104749 -0.147313070879834 0.0491800271327117 -0.110309191830605 0.0606100292905191 -0.0720494128355847 0.0681619378975473 -0.0349647480921083 0.0731405019743842 -0.0013605448679089 0.0810509036925722 0.0446804357324899 0.0958622504205027 0.0746240176816086 0.064903780349417 0.110408634821736 0.0739504776988361 0.150136599572244 0.0790988113859727 0.167617388046948 0.0361914410209963 0.169875958441516 0.0123711430722915 -0.100994472398126 -0.00660100888110525 -0.012569887510027 0.0577200030493684 -0.0684789510235974 -0.0230949255521669 -0.006450181435155 -0.021426683503534 0.0208870702234235 0.00426884263911787 0.0259170355758822 0.0222194153536744 0.0383239424474124 0.0381721981777198 0.0447612973147584 0.0530112481689836 0.0788494400516063 0.0260869975221609 0.0722264403316375 0.00603247943471016 0.0387479643811263 -0.0554466201947161 0.0721233561526106 -0.0296197844677643 0.0707000099518406 -0.0587084065723613 0.145457134545523 0.0105465031805796 0.134292811898273 0.00394775445580492 0.116484239397419 -0.0304768223406539 0.157599903597273 -0.00784459881968222 0.172360276204185 -0.00636594421503248 </vector>
              <vector>-0.251646977532529 -0.063440455869487 -0.200976015135051 -0.0689730074391522 0.0352971016404557 -0.0755763668690705 0.196751260695471 -0.0966867069367435 -0.18670521297001 -0.0140315659729417 -0.0469143610397889 0.040318338352595 -0.0261448643094588 -0.0403420876422856 0.0211551394715351 -0.040244834169395 0.0646767739148956 -0.0249114267817548 0.0680932623061984 0.0477357930458217 0.0869918090367473 0.00311818017762067 0.123021964394931 0.0289680721949203 0.126649784347689 0.0407931970632637 0.167318380107168 -0.00733190355134075 0.113292389140674 -0.070901016331074 -0.241284875615351 -0.0643470933553567 -0.220701468776132 -0.0667577522824685 -0.153182703983046 -0.0826445079765465 -0.0941923509693471 -0.092087201899516 -0.0345844326563681 -0.0857712651598756 -0.243400191945799 -0.0307708524738538 -0.234075350430857 -0.00817635127357133 -0.210686077631523 0.014048480849768 -0.182411992261994 0.0279744479923362 -0.165176754490514 0.0642966291736741 -0.0907788624557669 0.0897753279295474 -0.061793103972175 0.0594424969948975 -0.0325772299484242 0.0637583710152815 -0.00556470777300665 0.0920674976617736 0.0451780814877838 0.08017165776231 0.0733349224700992 0.0606575737244506 0.112158653630002 0.0651217981655657 0.145368514064001 0.0573898668948646 0.155572834683022 0.0228938604460988 0.177655477715313 0.0139387299365348 -0.100885364549486 -0.00216739272458224 -0.00782125695056721 0.0441947022739335 -0.0733744255873224 -0.0284798793583779 -0.00854063927409374 -0.0157642492178979 0.0126555740892901 0.00971918432170525 0.018799277363186 0.0322460288027279 0.0277302892508582 0.0447673983884331 0.0442726295862214 0.054601573263904 0.0754713802427161 0.0290204761501493 0.0653187875123757 0.00997437799547197 0.0425267859250691 -0.0498796198005169 0.0783020481424006 -0.0267371334047706 0.0764578068942533 -0.0517384310238129 0.131771060179517 0.0126214607121705 0.132584207835064 -0.00302706575184614 0.143594021787431 -0.0085360435609628 0.143801905987175 0.00767359370210203 0.167617096357067 0.0020350958352791 </vector>
              <vector>-0.2433501449552 -0.0491380131649078 -0.168255988837273 -0.0455577299479395 0.00419298912453271 -0.0658142414319128 0.153612079828324 -0.106058794311024 -0.158697526702358 -0.0328433045697928 -0.0994257711864072 0.00342361050669201 -0.0465183933047571 -0.0511112463692408 -0.00187229156224539 -0.0560517515720373 0.0791328409379398 -0.0503563281465164 0.0806185678914279 0.0572849594022325 0.107082180786571 -0.0101633598355084 0.144953404371155 0.0408896149987966 0.146806515146112 0.0441347175472426 0.168121412041317 0.0252743531906259 0.112767794117306 -0.0930092199936151 -0.236335464267398 -0.0550379894265902 -0.215001433745811 -0.0560178762077795 -0.144264015172944 -0.046992304401914 -0.0906003327700327 -0.052787501617685 -0.0351030096821107 -0.0606986352426111 -0.240985256417315 -0.031826970150045 -0.227589070973605 -0.0109449135874436 -0.202764361857865 0.00909763435828154 -0.172345254302991 0.0260184770104909 -0.139366501838918 0.0414812343864864 -0.103878661555116 0.0521289020820674 -0.0683343717901843 0.06227389918203 -0.0317701430946689 0.0705858373106353 0.00526524656847194 0.0794784111674835 0.0429906578583352 0.0834224946131033 0.079230479528538 0.0811238322829674 0.115155845021479 0.074737780683999 0.149774072573453 0.0632064961042887 0.179018502706326 0.0450119281914231 0.183712911376063 0.0169563561827822 -0.106615809261464 -0.0195750245909674 -0.042722721785864 0.0112844963760134 -0.0764433765626336 -0.0446686752860821 -0.0400782128864515 -0.0151358985049165 -0.0382538999196544 -0.00630042830460985 -0.0350325064841634 0.0429843708399631 0.00506352782946102 0.0712579767615855 0.0466073199283261 0.0745405366284304 0.0994499303445614 0.0303315281495742 0.100508127605994 -0.00139443911910551 0.0376522039081735 -0.0638544369540324 0.0978072797312346 -0.036364542811461 0.0757025740764107 -0.0502559211630604 0.156083737796505 0.0132471217979754 0.145850552844201 1.83842009321781E-4 0.140779010185399 -0.0114450495205437 0.152227632488975 -0.00455459644621101 0.15543712430084 0.00759878091306068 </vector>
              <vector>-0.241272440452743 -0.0800282739147996 -0.179550551672154 -0.0926036578906669 0.0272584951787403 -0.111937209994138 0.141385417474969 -0.127913105239555 -0.0858563222116932 0.00651607688884102 -0.0172990236218411 0.0279339280488058 -0.0229454176408118 -0.0415721619068945 0.012043294755208 -0.0348267586517094 0.0289316485866376 -0.0297365512253475 0.0955458112154463 0.0750071026758662 0.0591015153550773 -0.0314740684579818 0.123745858897035 0.0193459282470876 0.137384741474628 0.0419905987297113 0.173276247873083 -0.0127177788505801 0.0454237340273034 -0.097012113708975 -0.250991316398651 -0.0790543543532908 -0.227308929114332 -0.0865018231411264 -0.154832880975016 -0.0966970487437184 -0.0968222871248705 -0.105244767356614 -0.0394820634281252 -0.103568340821129 -0.231737483209052 -0.0297171107569618 -0.221247805292786 -0.014173737089303 -0.204760990900975 0.00894132124983552 -0.176707192522461 0.0256908158297042 -0.158617550423019 0.0496201303057418 -0.13067580990927 0.085618769842629 -0.0846068308619293 0.113318295149564 -0.0330869145115868 0.125450583934802 0.0190043637150923 0.125473893059306 0.0586781024085475 0.115590034413464 0.0845182931918645 0.111455772192399 0.130094899592043 0.115133315770517 0.177058661745336 0.0728423193992965 0.180232397537917 0.0363296525706287 0.177082980164551 0.0122751527793263 -0.0685760336106015 -0.0227716907466157 -0.0146652718737641 0.00545010947525025 -0.0673967537074008 -0.0247954553370951 -0.0156038417019942 -0.0149917140638043 0.00146723425909214 0.00597021606773566 -7.34438229650059E-4 0.033451278131964 0.009483308013192 0.0630909139301844 0.0503372803169056 0.0933136517559171 0.0995614811506939 0.0185914419718781 0.0793351855492289 0.00263535479015517 0.035809268880679 -0.0278230825537811 0.0631837709157262 -0.01552575572624 0.0142993248776863 -0.075629006512643 0.134032283008475 0.0104331439940052 0.123877911829425 0.00196558108804937 0.103419226567529 -0.0291640084395809 0.165838794707037 -0.0144930453393194 0.173366616125581 -0.00346276147079544 </vector>
              <vector>-0.185533276811844 -0.0790474454061755 -0.131565806209464 -0.0731021238117545 0.013761346783711 -0.104382355555951 0.16664461887938 -0.159184335522971 -0.0549590627167192 -0.00427496654797684 -0.0652219297251471 0.0300223316995298 -0.0587130434049884 0.0156535652849297 -0.0167915123971413 0.00285637909523988 0.0304674607901241 -0.00699539897710431 0.0599485884375417 0.0584696330460084 0.0678373730349399 -7.61514443348474E-5 0.165879711589161 0.00863558407502384 0.109846530231537 0.0521522702449978 0.207604369594509 -0.033783833282207 0.113293495505612 -0.0903791281718272 -0.240615303906937 -0.0807376163368153 -0.216932789086173 -0.0860005931781322 -0.148031572394506 -0.0694333206654964 -0.0943098631385953 -0.0776660800818204 -0.0398175636097512 -0.0897476578219567 -0.271844037994877 -0.0626057861073214 -0.223167262480466 -0.0180490505200578 -0.211321301328713 2.36691811344429E-4 -0.200799682970016 0.0250257664972765 -0.176303737330817 0.0574546162346163 -0.133849701901111 0.0886642494022596 -0.0768549601536455 0.1008081698364 -0.029164916096928 0.0959174420747988 0.011974579958242 0.0879466421301589 0.0452193981928015 0.0743841396776819 0.0776271248971388 0.0668646172913421 0.109761672022664 0.0547056535755232 0.143767901022772 0.0428476522794487 0.173438206721774 0.0317636343876046 0.200245795607813 0.0265978878830333 -0.0849040847735743 -0.0144302127953262 -0.0365813876772299 0.0215390454717776 -0.0456704040463823 0.00168350301600017 -0.0594292097038095 -7.36058076968941E-5 -0.0263351363645364 -0.00110279233840076 -0.0432706782116774 0.0626269268939733 0.0154654356016163 0.0762324440790281 0.0484675900695931 0.0691986803618931 0.0653296239634996 0.0324694477128952 0.0614226719437724 0.022962001241436 0.040234145124915 -0.0177942615570548 0.0550972412060952 -0.0287482234269596 0.0637642710368648 -0.0772509878409944 0.167458265953776 0.0081814627154653 0.140415069522125 -0.0260724694502026 0.158807966708397 -0.0223333908408599 0.164798299034014 -0.00857944847712875 0.19340947100066 0.0159507979468397 </vector>
              <vector>-0.256936113773096 -0.0374159063723864 -0.17680947705927 -0.052266388251144 -0.00137949696769228 -0.0672177414515065 0.175052042836428 -0.133403306821246 -0.0979014055764108 -0.00151936563402954 -0.0951602307606851 -0.00680778753748405 -0.0640938118783829 -0.0305212338387485 -0.020208281627314 -0.0380919025484197 0.0683008410266854 -0.0334821030592617 0.04636667282104 0.057879417771676 0.0876229592110649 -0.0149975605297343 0.131960722200825 0.0403465313167973 0.12623751577935 0.0545756098225152 0.194309847202095 2.69053727918217E-4 0.112474294429808 -0.0513940991888529 -0.237617251113267 -0.0529546708239667 -0.21662711603536 -0.0552597646807788 -0.145760126336272 -0.0542057847558946 -0.0921026245505899 -0.0612437290100477 -0.0357085560246729 -0.067322758967831 -0.250776738840687 -0.0251331240039649 -0.230007915061189 -0.0070965944071967 -0.202046138749535 0.00894469156418364 -0.169847638128767 0.0232570790132789 -0.13497642646 0.0311069143178754 -0.0993069295736898 0.0389567119515109 -0.0631479961641886 0.0468279676703573 -0.0270013334491728 0.0570833051021128 0.00968260272993849 0.0659028440051378 0.0454756168365751 0.0708811502565445 0.0804672193064868 0.0735344183956326 0.116874714379242 0.071958443652708 0.153379805570575 0.0637899351039446 0.183464413330978 0.045044072305386 0.200228432906564 0.0192637131432264 -0.109909186909643 -0.0181669418997362 -0.0510322373932557 -0.0170632274367041 -0.068757289036361 -0.0313868674365224 -0.0548701541863197 -0.0309817454267181 -0.0300778997628375 0.00459286982765453 -0.0168828292234473 0.0402010387325179 0.0105876483776724 0.0609128710891074 0.0451398629113097 0.0635664724566572 0.0791228462796885 0.0243994065038611 0.0790076544361938 0.00574839943235891 0.0373892018033808 -0.0491943777597643 0.0841584167370101 -0.0280049824908431 0.0851509024190918 -0.0489709123746328 0.161868208979784 0.0302939383872105 0.153713894394357 -0.00228502819463606 0.148759525175127 -0.00906340652680685 0.153239157273776 0.00435508818167347 0.178910185287056 0.0217593676970116 </vector>
              <vector>-0.287877914683449 -0.0191007207865661 -0.248111193770673 -0.0301232234065033 0.0341567109910731 -0.0294083454520455 0.184826141979142 -0.0352108624287781 -0.22659650294023 -0.0105698325592925 -0.0774166082070602 -0.0090155447786059 -0.0231995109302508 -0.0080382693781415 0.0233513744316026 0.00341968193814484 0.0867177944540004 0.00595005015839241 0.0868231709438546 0.0339901639423119 0.0932190271796495 0.00497400990976622 0.104575064367763 0.021265206417496 0.124768267253084 0.0303702860413434 0.189461186794042 -0.00844900699713703 0.125636377809604 -0.00631936773266828 -0.242929128529057 -0.040573459093654 -0.225253977328832 -0.0356826896749845 -0.154212484460392 -0.0368060184873606 -0.0989449631412755 -0.0385349882281669 -0.042411933085535 -0.0389084205000096 -0.270056842066967 -0.00559277051832541 -0.243795153595167 -0.0083580430704947 -0.216251044891118 -0.0110097467936741 -0.181467597782861 -0.0127415499413925 -0.143784902046512 -0.0125260232284576 -0.10304030120151 -0.00953781536284919 -0.0618920380105392 -0.00250645986920748 -0.0217397669747959 0.00608665845061753 0.021124319253159 0.0190072539150552 0.0567457081385856 0.03582960684849 0.0861107612145156 0.0414025950353041 0.11589104531769 0.037952196382569 0.149205610049081 0.0316202449510562 0.17731402323752 0.0247555876714201 0.186459718916268 0.0128012653691347 -0.0930772553258371 -0.0122474066938968 -0.0503091074077415 -0.0128786939969617 -0.07598722706154 -0.0182862914452169 -0.030525423290166 -0.010094139792927 0.00597800359236631 -0.00854767860248923 0.00612797799940997 0.00973390957904169 0.0234342508026368 0.0229522992229094 0.0474924931607017 0.0306705433745848 0.0922155969964993 0.029061226241525 0.0848369662183166 0.00525529562629481 0.0324683230845294 0.00802876243501475 0.0852816816883931 0.00562447865513227 0.100690292590267 0.0020531389161159 0.144750778117995 0.0211388316382358 0.14812060707941 0.0177555253720148 0.160327836934329 0.0103361672657369 0.168275955089996 -3.79043881079054E-4 0.172493811046025 -5.88572656822197E-4 </vector>
              <vector>-0.280314818820991 -0.0592792481045621 -0.243364656866896 -0.0419303800684819 0.00186064600884153 -0.0365341667947675 0.20405459553445 -0.0857143445072471 -0.216578054132351 -0.0115344220087441 -0.0426149329963189 0.00706966335813219 -0.0279007194985983 0.00436505369553739 0.0314526045506657 0.0106852522002006 0.0716571570867634 0.00113778000159644 0.0704829377701816 0.0303360927728241 0.0843916827370537 -0.00474182692607491 0.0992126463272846 0.0242651570388162 0.10445583769644 0.0380104600363547 0.187503234804301 -0.00602838868378869 0.124281348265985 -0.0257968318384171 -0.255295152696594 -0.0471025514873231 -0.238652682493442 -0.0346847190096321 -0.155861268618824 -0.0427096588354481 -0.100893724921313 -0.0259048843068487 -0.037658567219505 -0.0396978175145256 -0.260313316163495 -0.0302719614063669 -0.237331426377949 -0.0171697110956211 -0.209055659230221 -0.00501554152540519 -0.175382368166734 7.76050986798319E-4 -0.140659148717615 0.00725129584244689 -0.104214868315468 0.00936870912606832 -0.0639683373105126 0.0147620704306269 -0.0258756831742007 0.0225666828569367 0.0138937274814787 0.0290036201431212 0.0487491433177699 0.0380652203853461 0.0817348525070596 0.0395176480933216 0.115293844787187 0.0416930092667643 0.148526851071654 0.036338365225536 0.177843851287592 0.0303449497274327 0.19375765018829 0.0203271119878245 -0.0585113550339061 -0.0136453368011277 -0.0482004545841774 0.00676778324201807 -0.0741958195093656 3.82059396772035E-4 -0.0309814236336226 -0.00966397029785654 0.0189536394090973 -2.91644777980643E-4 -2.75183831074343E-4 0.0146440520863929 0.0206660799107476 0.0225996960208299 0.0504226652033805 0.0266704289093708 0.0805005647591466 0.0282343687422246 0.0764819265305533 0.00716308663611496 0.0441280002720724 0.0111547505427099 0.0879193577766961 -0.00797966627123745 0.100910286678431 -0.0148588407420519 0.144670469138942 0.0206129491406245 0.149114694492117 0.0156227742739074 0.157564108300122 0.00590770025908535 0.166774714905107 -8.93647533602165E-4 0.170840503513764 -0.00419428188862464 </vector>
              <vector>-0.286391378506712 -0.0552140557147766 -0.247909635763535 -0.0304420671820596 0.0808941891288466 -0.0248580612056722 0.196178164105361 -0.0239861523688015 -0.19169568260388 -0.00223285023437175 -4.62448793427625E-4 9.72216086811457E-5 0.0229642059234805 -0.00568582023797785 0.0527305145140997 5.2517252575565E-5 0.0600115012148228 0.00476744481450503 0.0569852712064141 0.0247337444678701 0.0808700412550468 -0.00119278025578553 0.103708094308502 0.0153707001335099 0.105780326197644 0.025283585217075 0.188680912058676 -0.00476839347808436 0.118603428514764 -0.00367006036142922 -0.255604297904628 -0.0497654735198782 -0.255133404951507 -0.0447684727633608 -0.150322107265319 -0.0430841520596531 -0.0966426540528066 -0.0480244013700414 -0.0412160643606847 -0.0493221943975157 -0.299131389769548 -0.0297345375678003 -0.257091260999133 0.00680765513160513 -0.214635166032752 0.00904954981871986 -0.183042015618185 -0.0014750099038871 -0.150620615705677 -0.00603176536161982 -0.114682693012005 -0.00967385317030782 -0.073782182351299 -0.00996617986179226 -0.0291651989416513 -0.00483057116865088 0.0169127446329783 0.0082273504740753 0.0577913991205943 0.0303087167125173 0.0874372896465645 0.0432482999164452 0.115343587245675 0.032820832188311 0.150122204126157 0.0259321112258371 0.18098362162033 0.0269755421972352 0.187155414856737 0.0118488067940779 -0.0855853521344491 0.0159020571317833 -0.0477212988217985 0.0100086018917342 -0.0679399454787862 0.00598331658206375 -0.0268809604711203 0.00153154866273118 0.0087126759624602 0.0341984845820005 0.0102523987971461 0.0483446499025417 0.0449133977969765 0.0333722062064806 0.0525196226935279 0.0247496072901642 0.057250738561593 0.026660627528605 0.0614761665667034 0.00154935384753229 0.0349651550976066 -0.0295860675419835 0.0798169190493559 -0.00385284246409558 0.0833731748244516 -0.00634622202857773 0.143026988224303 0.00795824779857457 0.146211590614016 0.00442320706329232 0.151207909308351 0.00334914996317056 0.164943338362383 0.00264169810197821 0.173832768003336 0.00231514971242963 </vector>
              <vector>-0.268300795515137 -0.0415978348740944 -0.212381896234076 -0.0405887900174709 -0.0124362966670596 -0.0480497112685894 0.203591707272278 -0.0636016885402035 -0.209581160144208 -0.00825535208930723 -0.0624273164304513 -0.00501140937066004 -0.0514713607582836 -0.0205656448996692 -0.0096905029326198 -0.0121672970644851 0.0695344304216117 0.0140427317508605 0.0429601587580086 0.0321820036051929 0.0812750174011515 -0.00252915290398866 0.0987985309083713 0.0367279815073475 0.112034095299044 0.0487338324220136 0.192747131153002 -0.0261430771635927 0.129149794591922 -0.0228993096242548 -0.244104036242594 -0.0415186470317194 -0.22223132110166 -0.0396297233171392 -0.149812153324242 -0.0568080922696098 -0.0950874742987748 -0.0491188620695034 -0.0373057676207388 -0.0539068918722646 -0.262268565951012 -0.0165321131819434 -0.235551915933957 -0.00450436280567357 -0.205742329519215 -0.00181311947449684 -0.169981719383804 -6.30842784338423E-4 -0.132128626261533 0.00409544128251293 -0.0938368158022226 0.0114714935079519 -0.0561220781022062 0.021389904848384 -0.0226740206434658 0.0341233168380803 0.0135529364195015 0.0385081560002038 0.0496936903643644 0.0441021956698167 0.0843187542011002 0.0467175864811237 0.117474421119252 0.0555888029703387 0.152034592341249 0.05239774109554 0.19109553764295 0.0459909864048982 0.213580139977331 0.00866292071680979 -0.0718995861883961 -0.00715624925280698 -0.0541288561914563 -0.00761965804684166 -0.0646501590407104 -0.0148077620596679 -0.0420491728190127 -0.0116798185119829 -0.0127528268832656 0.00593536943266293 -0.00160945195379018 0.0346939278809688 0.0243409963222854 0.0382454240795201 0.0481907030813314 0.0340810195307791 0.0797114243188814 0.0171581348219944 0.0789449771663921 0.0050783273220659 0.0321431823301875 -0.0155041093345829 0.0860680325201183 -0.0217354679658758 0.0882442975565495 -0.0206193653818342 0.150471083071408 0.0232899427529401 0.157379638555898 0.00955181061165545 0.160184394106951 -0.00482937460564129 0.168494524908046 1.14593137409033E-4 0.174212014134707 -0.00305991688883194 </vector>
              <vector>-0.299334501166684 -0.0383390418819567 -0.211236831127467 -0.0357990604090208 0.0358378257885249 -0.0374543071513352 0.217053051994502 -0.0215928948208926 -0.202274938792725 -0.00858342805601097 -0.0390118079898105 -8.36041932826383E-4 -0.02524081756389 -0.00607255466074087 0.0151660702041595 -4.23866368826775E-5 0.0797216951449562 0.00866995161503494 0.0544638820945745 0.0253861912131669 0.096256053491365 0.00648008956408214 0.106651274731142 0.0154113385885506 0.117088152787275 0.0251698265586798 0.205382854456879 -0.00648574927032978 0.114991414052847 0.00162780810595169 -0.258870917072113 -0.0378383099731159 -0.230890371952901 -0.0190006546030955 -0.153977182679335 -0.0568115960801645 -0.100523054090414 -0.0485939688164545 -0.0414554761982314 -0.0468560456445852 -0.291075761308507 -0.0065207988833953 -0.244741230294987 -0.00254319206347064 -0.216154784289173 -0.00666175323441418 -0.183264914540082 -0.0094412173159052 -0.145600937939071 -0.00934753261085089 -0.107297050284069 -0.00593154329177973 -0.0682259024043831 -0.00330222235502379 -0.0266940758492765 0.0033135732219038 0.0167589943546129 0.0137144960108329 0.0543770440290884 0.027680652023893 0.0844598524203848 0.0316771763534762 0.115065276110571 0.0285650675128855 0.151195051837554 0.0266766204743135 0.178585212130559 0.0236415363937167 0.189735796531751 0.0148260966920035 -0.0887871518733819 0.00773456858149547 -0.0505174368134951 0.00147393959265424 -0.0646497185240579 0.00482750944312475 -0.0274430728135896 -0.00427473491055542 0.00595665861506979 -0.00408138069977438 0.00636996457659088 0.00826232095277245 0.0250961876065675 0.0181842457133291 0.0521041343969417 0.0253894138903608 0.0800327343671563 0.0233171448743119 0.084982106356824 0.0157528049217337 0.0297888216767423 0.00385163816371291 0.0840678098473358 0.00672055425261199 0.0888947609427442 0.00321497307566515 0.144418740664382 0.0129235520113631 0.146654698151696 0.0113299906822918 0.154124079759284 0.0108115721438606 0.167411283867279 0.00517915650145834 0.174576452578286 0.00459660617334372 </vector>
              <vector>-0.290298261876823 -0.0493449192718523 -0.226223368104458 -0.0297132075010215 0.02588331779178 -0.0520933011473573 0.213374097577494 -0.0564559087756444 -0.184550640180833 -0.00248406346488428 -0.0208851884708993 -0.00462585689568033 -0.0156645316765365 -0.0114703982435126 0.0303731709924739 -0.00568290338215299 0.0744330512309301 0.00531095579128355 0.0722871077158207 0.0281847871219514 0.0788864874506371 -0.00753707140281249 0.0830106399822261 0.0293336166048218 0.101821828084282 0.0385784082072924 0.185259701804971 -0.0203412018231904 0.133728080881862 -0.0242824794822533 -0.252871639473142 -0.0508952387783567 -0.241795056314605 -0.0412167385206959 -0.156403137299198 -0.0693903682904857 -0.100113660095324 -0.053079417887291 -0.0408321496440819 -0.0605312941974931 -0.294713521569671 -0.0171725873390334 -0.249552444695942 0.0037923817343012 -0.215707013089777 0.00429534741128589 -0.181557074222852 0.00631056691564229 -0.14587196715367 0.00613291689002034 -0.107150036775838 0.0111103994195031 -0.0679759322735552 0.018284234183165 -0.0298745790778835 0.0265522724965482 0.00750718558207806 0.0315263988891778 0.0447660719064901 0.0366519774072025 0.0790620489506215 0.0416780632805534 0.113007936293525 0.0409338815598339 0.148164031807736 0.038770060105088 0.17188395313004 0.0302060863564557 0.177694681108371 0.0146701040447732 -0.0331459615656746 0.0157568266070733 -0.050505090886704 0.00655811047814756 -0.0492635101771792 0.00982409250188845 -0.0129635247449354 -0.0156049985538237 0.0175560839073749 0.0126601170981067 0.0128096525291508 0.0116705579172376 0.0222970383027772 0.0221054541268856 0.0421905911556884 0.0323474834607262 0.0737441479362746 0.0270024070660585 0.0759351616718513 0.00693960966818404 0.0290201574014159 -0.0147966238631446 0.0811428866274327 -0.0178315343102144 0.0855539626318847 -0.0216740489161669 0.143160882179438 0.0272664506705727 0.145759620691818 0.0241534266788828 0.160734288123182 0.0163017883549309 0.166457412380448 -5.42623625706143E-4 0.170413011539509 0.00185800262517938 </vector>
              <vector>-0.283707917084333 -0.0447718404058187 -0.232569872374472 -0.0142791224909528 -0.00474195297932189 -0.0293673866830125 0.187933736042033 -0.0621867040409314 -0.220277825629133 -0.00656062487634025 -0.0229945171343097 0.00316716593019736 -0.028670747667327 -0.0049798509210247 0.0308853978952134 0.00650903715269044 0.0783995895990752 0.00553500071279093 0.0694925401333026 0.0311710741757478 0.089422503955841 0.00316252162173533 0.115361525145298 0.0162303892339967 0.118044654916354 0.031336706126285 0.166187750456737 -0.00198562923492783 0.129238021937628 -0.0210842831711708 -0.250004417562706 -0.0493320041324321 -0.251456069396432 -0.0378687948463666 -0.153693135878185 -0.0606514318078142 -0.0986306373717611 -0.0419170200331158 -0.0418550044058333 -0.0404768458530829 -0.281291112594228 -0.0111668862420139 -0.240277246537416 0.00272135265802851 -0.215778374043832 -0.00926906135482213 -0.177504890013093 -0.0111233653281531 -0.137638559730778 -0.0073908358672935 -0.0974500681771833 -2.36888551846112E-4 -0.0605902001737708 0.00850281482373025 -0.0201834494428514 0.0152676826260155 0.0197593711146618 0.0293519421657077 0.0512639189746108 0.0376395340277077 0.0807615218569096 0.0394315885588906 0.123516251262166 0.0391633026889872 0.155497316747058 0.0567879849321714 0.183840989739182 0.0468817890518756 0.162621845284151 0.0274525745752856 -0.0821569643682926 -0.0262715961533734 -0.0470185843279193 0.0126860375327365 -0.0658581799221827 -0.0319509855772833 -0.0292250158600699 -0.00798088074795285 0.0233008605987758 -5.04125836391891E-4 0.0170776580775785 0.0116282948283172 0.0256955182965801 0.0266500064501277 0.0443916361070973 0.0345312344206346 0.0791814833561788 0.0268181499560454 0.0835613148422372 0.00831974910422499 0.0359787686847766 0.004989771150856 0.0928822182540794 -0.0126426201706112 0.0949570003246677 -0.0140980978110556 0.144194177730186 0.0217862600604943 0.149910015086046 0.0145179127432876 0.155499773863939 -0.00339170511776977 0.16391068036899 -0.00572282056840595 0.170806702024078 -0.00502846948460474 </vector>
              <vector>-0.209019861394759 -0.0503856874168733 -0.187863762436908 -0.0583727012224622 -0.0252524803168959 -0.06937861551024 0.240352612712184 -0.0926491251677141 -0.149421582228075 0.0111220224126519 -0.0873671205523703 0.00115926903643152 -0.0846026081864228 -0.00467187520105496 -0.0599502435103102 -0.019917090293723 0.0533273320463358 0.0244708531054826 0.00954848630774562 0.0451203367447633 0.0925278319807891 0.0222572701536834 0.114240186578102 0.0195194072482727 0.109364305554244 0.0439016173059399 0.240345350341865 -0.0377339043767033 0.165599017629217 -0.05666761317761 -0.237880063339155 -0.0381484365143696 -0.220854169673957 -0.0468165387516774 -0.151643227772256 -0.0693185869606676 -0.0943637356768741 -0.071533541200088 -0.0363452011422404 -0.0690104621993442 -0.209950331854301 -0.0368920381870622 -0.220242440410437 -0.0201325039470912 -0.201300713687889 0.00261163399274118 -0.168357134610278 0.0153641128360565 -0.133182314464074 0.0256255705116129 -0.098542661910948 0.0399051318597126 -0.0618497546581491 0.0494812208888109 -0.024152992718201 0.0572366978615407 0.0133388682374108 0.0529344257714251 0.0505087481896009 0.0521804863509289 0.0846402562046159 0.0522659573332972 0.11932182079355 0.0484859290917462 0.153588783415848 0.0446838720083296 0.18067659259918 0.0284369984265824 0.19778556812096 0.00876160272327627 -0.098283456578139 0.00364440546966763 -0.0805675671733413 -0.0106759712338129 -0.0697615480734941 -0.0128698685409269 -0.0829025368976128 -0.0179834352950676 -0.0711819487982666 0.0014290912085094 -0.0307405648268193 0.0615102194996675 0.0172530848308881 0.0641548420729576 0.051806983740706 0.0557654530111568 0.0876091113573688 0.024074269072044 0.0874810051433298 0.0156658406665546 0.0394421731694739 -0.0336173053928289 0.0602202097429561 -0.0364944668380894 0.0890891002154579 -0.0505680437402636 0.150517499380491 0.011036511912796 0.15346088270285 0.0103093722099364 0.168499811155933 0.0111985990804958 0.184516712993835 0.00290540687059215 0.180517687747235 -0.00338061556999366 </vector>
              <vector>-0.238942467988373 -0.0393029792756941 -0.183229528649164 -0.0513516602708586 -0.0571503387511051 -0.0709841706913445 0.234510186265386 -0.0920181582280546 -0.140274447644744 -0.00238807893490171 -0.0860819153216965 0.0124538958575601 -0.0666628380545032 -0.00876982255209404 -0.0616837270177554 -0.014767399475474 0.0435453223798997 -0.0111585048902691 0.0455831860760373 0.0438375730631522 0.0624132071458482 -0.0141123725090983 0.11022365517129 0.0336696761159933 0.0995562381718504 0.0450016510650922 0.238102325555977 -0.0229780491120983 0.142451268555279 -0.0427432593494168 -0.24191671773485 -0.0375987464368086 -0.221210519083482 -0.0421687684344822 -0.152773125504241 -0.0628340259465275 -0.0968840725995232 -0.0714871174838288 -0.0378736420240614 -0.0736620418542883 -0.231827145143084 -0.0383848751769058 -0.225648952171805 -0.0122699130164917 -0.205497313061761 0.0125735907362307 -0.171873170673395 0.0207707650941664 -0.132904374378756 0.0144941806193659 -0.0944879070237778 0.0247477474021346 -0.0585172689299865 0.0334908646565005 -0.0233245805338795 0.0459236532608394 0.0121095278347312 0.0510857821536244 0.0484452816744422 0.0474942694752714 0.0848456795063117 0.0464320027431393 0.120284187032301 0.0465121515371209 0.154825479040324 0.047157057881359 0.186339864356159 0.0371544586111664 0.216856492771794 0.0256463458463713 -0.0775018782628511 3.67530940166208E-4 -0.0683891205889412 -0.00921186584994668 -0.0628394104519347 -0.0174727418982007 -0.047782943895614 -0.0315067949879973 -0.0462147075489634 0.0278642590968319 -0.00783326392176808 0.0473769041699168 0.022991021814633 0.0494529037586192 0.0513621692104061 0.0470046685963971 0.0567726126276525 0.0160242619771111 0.0560580882248406 0.00936965385158381 0.0368505643681751 -0.0198092855723444 0.0763921659247049 -0.0383561986082927 0.0886265008978659 -0.0395162892236218 0.151003976507779 0.0283715242177746 0.159900320781203 0.0257000896661169 0.177559978233104 0.0149898675301198 0.181399762789002 0.00688415160831384 0.180316314043019 0.00300163824700148 </vector>
              <vector>-0.223426146401517 -0.0514731168818559 -0.195101883089849 -0.0414238328229269 -0.00728178940899127 -0.0499930503967993 0.244216500377505 -0.0829496185875117 -0.189687930555268 -0.00964796980630666 -0.100629657526628 0.00518814336431685 -0.0794733833741146 9.07080848938112E-4 -0.0528404378956282 -0.0191081517868185 0.0524998078156215 -0.0133324469771211 0.0348387564372461 0.0240050596695025 0.0626487723349319 -0.029304253410299 0.0892586640203815 0.025266594812479 0.0568234203212905 0.0452593603273491 0.206550026165601 -0.00208854668365205 0.117919677471273 -0.0405050116878539 -0.246176269952273 -0.0571783158734961 -0.215008984808835 -0.0581402084584724 -0.152993922200879 -0.0599479654602308 -0.0966785419237473 -0.0546216192522862 -0.0382904131375957 -0.0516676853311076 -0.237101802879615 -0.0216657019520191 -0.228083188587701 -0.0134232535946468 -0.201287368423765 0.00336623882389273 -0.169617634601609 0.0183063792808398 -0.133355164250307 0.0245681303672964 -0.0963245141424724 0.0329888829502154 -0.0594159978319552 0.0409002698389674 -0.0213012198635204 0.0452164180038857 0.0171859138990289 0.0476723424687385 0.0539941587148995 0.0491809350265914 0.0906246938358929 0.0621474636989993 0.127575348637498 0.0583696461108014 0.161510169698088 0.0450891221029875 0.243115317829691 0.046577813912678 0.199669229398635 -0.0102582264220525 -0.0864199021980494 -0.0075527166537644 -0.0411296688946653 0.00705920479102769 -0.073627405366459 -5.62163093751043E-4 -0.0237698324483245 -0.0142254582756892 -0.0591471597593378 0.0170024117611988 -0.00421201378321295 0.046139772692851 0.0284449860018893 0.0361523294975008 0.0521399033077561 0.023402330336023 0.0753930800620123 -4.40233502298184E-4 0.0621940695076154 -0.00189856168075773 0.0394115011650936 -0.0280041330180385 0.083174859165494 -0.0389092775140237 0.0905501160477944 -0.0392050486683796 0.154372329645944 0.0205951829216313 0.15342668309296 0.0229062820856137 0.156226631378965 0.0220751895628896 0.181572103276875 0.0191633464024699 0.197045513696335 0.00802063613247414 </vector>
              <vector>-0.25515772078377 -0.0440671882894176 -0.171185122840615 -0.0537951595499534 0.0197461307658987 -0.0622556107315396 0.203552976301174 -0.0474838120132242 -0.167745605639911 -0.0152288026455618 -0.0893254394964418 -0.0112841926784517 -0.0769652655159603 -0.019571092581149 -0.0425379019158992 -0.0261626902674848 0.0427053704194725 0.0107074580538947 0.0326879897573014 0.0442460733668919 0.0806683164347017 -0.01346826041017 0.0881772278307896 0.0295724691042524 0.0863947008939299 0.0443551861494673 0.189968924139769 -0.0249613805223871 0.097489751010355 -0.0288266287727267 -0.238187713287097 -0.0458631280058638 -0.217349625556282 -0.0505271389166377 -0.146076488641032 -0.0596516261414906 -0.0909985030230443 -0.0640610497404303 -0.0335021252866078 -0.0653720072109525 -0.248540601633889 -0.0201247633345436 -0.226835062715633 -0.00840088753741471 -0.195816657798498 -5.43291664587011E-4 -0.160008038517029 0.00645776570398919 -0.124719483679375 0.017454204026534 -0.090484681831698 0.0304332345643214 -0.0563299869923457 0.0444642675287988 -0.0210601028565782 0.0608696942303219 0.0169574333931767 0.0687339027103785 0.0539266413950689 0.0741604993091708 0.0921130789681712 0.0811880154319206 0.136694764488355 0.0855033486939494 0.179574503703658 0.075912911723132 0.259830186642331 0.0306279946609992 0.214480352831564 -0.0287454837126194 -0.0995350101357067 -0.00625623217765154 -0.0514741737944012 -0.0248283674110499 -0.0647998082916602 -0.0217369443907775 -0.0466535385045652 -0.0420076736550923 -0.0627088583149781 -0.00187519143333683 -0.0213335213029967 0.0556029080474021 0.0192116392345532 0.0640497058938221 0.0546350543640352 0.0536679807511205 0.0559103333105037 0.00652882333626311 0.0458848476798194 -9.45345788319301E-4 0.0347385323432196 -0.0156802925978636 0.0866968853626264 -0.0298180340244515 0.0980256843907241 -0.0313447729869422 0.151553651896854 0.0100647602786246 0.153672953090326 2.26128455713742E-4 0.159791602255002 -0.00671737269147773 0.17002412306795 -0.0104832583104834 0.174217382384683 -0.0127396518269168 </vector>
              <vector>-0.241964339857505 -0.0462394047424457 -0.195600192975695 -0.0517064540946659 -0.0260122113841681 -0.0588608409450368 0.203634982756806 -0.0532104404175011 -0.175261434842192 0.00341179861893494 -0.0779074963563885 -0.00525556804656423 -0.0795973286368423 -0.014288688835577 -0.0175995569826386 -0.0230112918013922 0.0799166082373126 -9.36889959795582E-4 0.0735627990006943 0.0355651981602982 0.0944015021924562 -0.00858353462440159 0.116642997954368 0.0277442602014006 0.130380373947257 0.0372517415708167 0.200487664562338 -0.0163923251658672 0.149437246310689 -0.0359303507059918 -0.24014276831602 -0.0457040203598244 -0.220953195462718 -0.0531096157343108 -0.149385683353344 -0.0568478234737964 -0.0950163021666455 -0.0484352054285494 -0.036366173397152 -0.0591625226302611 -0.255457735580115 -0.0240926914046429 -0.235803053949564 -0.00384552260559966 -0.20564604813252 0.00698335728320638 -0.171411300244952 0.0120772931775074 -0.135468048053313 0.0170962558147965 -0.0980284180394213 0.0233828669442632 -0.0613436918425606 0.0331367965594085 -0.0250786052119294 0.0424175038023992 0.0110167514322756 0.049663058910082 0.045139228069655 0.0521890892544804 0.0787896835284175 0.0489135697778605 0.115122579374537 0.0456653697454821 0.148092284728623 0.0442413183772373 0.174703017284548 0.0301034079251692 0.20216831162849 0.0204831050671077 -0.085230167802934 -0.0112925757639163 -0.045821211573471 -5.6797291959953E-4 -0.0812083648132834 -0.0268246078809675 -0.054092497301491 0.00191384925008144 -0.0444950230771854 -0.00309514191931497 -0.00993698490089159 0.0427449889421106 0.0200932803157511 0.0475616670824603 0.0460986018400757 0.0458705043285577 0.0782665984568704 0.0245394375387085 0.0814298933173882 0.00552152357822314 0.0358901490990282 -0.0292685441388815 0.0837414768791377 -0.0250329130123954 0.0865189223749098 -0.0342269088338564 0.146563642005649 0.0206042031656949 0.153012351675596 0.0186019707157282 0.168063043445116 0.00529847439078971 0.170297240606697 -0.00224692753732403 0.171356603230256 -0.00481382720032597 </vector>
              <vector>-0.219486712591096 -0.0844622637941748 -0.209965990600016 -0.0821389615018154 -0.0219598735497523 -0.0486917690031719 0.140131131464534 -0.103340212616051 -0.151971552326365 0.0165932020889964 -0.095760863148964 0.00421355915515068 -0.0651187031305426 -0.0292474878942535 -0.0196004988439425 -0.0159578973442448 0.0669163460361939 -0.00569370533188458 0.0583543352712467 0.055598293858975 0.0831276590451292 -0.00966287863721763 0.103200517680676 0.037960363887462 0.10359448184141 0.065131206414505 0.174768858688457 -0.0384176855239569 0.0951814873847033 -0.0366798214049432 -0.24554070041705 -0.085455178523994 -0.199931812447182 -0.0717007436320732 -0.146988356345575 -0.0750986837872433 -0.0940369792491241 -0.0646757703155538 -0.0397847281189207 -0.0523062844367821 -0.215298286958938 -0.0196339283401134 -0.219990265192606 -0.0117379476059059 -0.200244019025391 0.00232456382584632 -0.167877734868059 0.0174036365120105 -0.132948885116972 0.0288241269135662 -0.100916215102277 0.0488951722639741 -0.0643286422114151 0.0664542945678469 -0.0241035748929607 0.0793384229329038 0.0162677169603364 0.0817912515077793 0.0547251949284496 0.0833334192449547 0.0975526621982653 0.0880466017615699 0.135366225920291 0.0776564148149504 0.166892844048133 0.0617520149308272 0.254280665269815 0.0224027555079514 0.210054122539005 -0.0236760812248795 -0.0938918674274239 -0.011387522865288 -0.0480199507146112 -0.00579324137245014 -0.0719898350210445 -0.0300505554294475 -0.0562017546857306 -0.0200530451518346 -0.0434106362753225 -0.0103422406633289 -0.0371115210622354 0.0598914364130351 0.0157032210433258 0.0731929809540334 0.0538465762343481 0.0690084279214788 0.0699164771920513 0.0175733729118492 0.0724036121010831 0.00167597025224106 0.0378211276266641 -0.0222752929580333 0.0719322319888716 -0.0320041122941067 0.0964235046659685 -0.0433421846641033 0.15167484198865 0.00896703353917427 0.156410542991047 0.00213209440505347 0.161889738866129 -0.0101691446496942 0.167839682811765 -0.0152830640105289 0.170204152536968 -0.0108829116090605 </vector>
              <vector>-0.242151402387354 -0.0490306870065987 -0.215582399348838 -0.0396415863532861 0.0116466550058557 -0.0395149069173302 0.175881961567597 -0.0441693335795998 -0.173465441629189 -0.0140821288937366 -0.071965521683333 -0.00596855784485511 -0.0464610022687661 -0.00983148109503421 -0.0201684894291546 -0.0071258071732062 0.0946695054374957 0.00809013412968891 0.0799835909437387 0.0369394699663991 0.098166776085723 -0.00868528976222835 0.130528906014131 0.0234150011508617 0.131809465241241 0.0302357404420848 0.188410428341962 -0.0213413983831847 0.123517929866662 -0.0209413918841897 -0.249745441863293 -0.0588288212671658 -0.234212271812179 -0.0489198858637279 -0.154289579235982 -0.0590528229383992 -0.102716386060658 -0.0404053866535206 -0.0401645012491774 -0.0405209277290084 -0.260892102140008 -0.0253603304837177 -0.255444630695749 0.00880265733516118 -0.21310059904033 0.00381274209653643 -0.179138564357584 0.00185764835441733 -0.141672448426616 0.0053389854422418 -0.103678380519074 0.0105767442508223 -0.0636654856795706 0.0173673400759205 -0.0240171263056809 0.0301224626137499 0.0125321795324498 0.0410449041644237 0.0456613716347571 0.0459560518809287 0.0768608094533656 0.0439529338593947 0.111001585622076 0.0378505336099346 0.147178691615773 0.0327283516150574 0.173278792215853 0.028088679040499 0.197184351918046 0.019694367074384 -0.0906193558739044 -0.00490653284714956 -0.0472165636657889 5.72104072954913E-4 -0.0740654445806284 -0.0105743160435726 -0.029093060125145 -0.0116784590084683 -0.024960758104916 0.0107104204546792 -0.00351110867443998 0.0287475578240029 0.0193398803251545 0.0375963681878154 0.0440127531443952 0.042952553041282 0.0878029514756701 0.0325592763029925 0.0955552518836019 0.0114100784702398 0.0324281850120085 -0.0157853778404641 0.0898203959583142 -0.0209936098854362 0.0857059386632571 -0.020221899470535 0.146556129174563 0.0191303523064253 0.153491658158809 0.0163541603803921 0.170927587978093 0.00181754984692906 0.169035740426479 -0.00540307638281012 0.169008592460289 -0.00474115268299411 </vector>
              <vector>-0.244673754399852 -0.0570694250285677 -0.186635990654987 -0.0148532151475912 -0.0664744451695556 -0.0659077294344908 0.229626350067016 -0.0701138158593035 -0.181757149701917 0.00503519191978127 -0.0682376645350884 -4.36857386861591E-5 -0.0634204494136549 -0.0138960196838726 -0.0130441770063797 -0.0118681291670003 0.0650918916402648 -0.0112315217278546 0.0568013115717335 0.0297365060555633 0.07556668410972 -0.0141383750707724 0.104628999110209 0.0302181428926488 0.111970596117838 0.0491932890910829 0.217281496969379 -0.0324010518575288 0.127899219038475 -0.0339598343094827 -0.23878673801248 -0.0657139704356863 -0.210023382162549 -0.0572853794531998 -0.169372649059681 -0.0651137871538436 -0.103670488694999 -0.0827236856987608 -0.0394396870559627 -0.0623654180662544 -0.242335135411462 -0.0235800878729411 -0.232926019544821 -0.00591315480620296 -0.206345469084235 0.0102631945150125 -0.172321202105072 0.0190289505915848 -0.136781688178738 0.026715558327769 -0.100820261721665 0.0343779638741067 -0.0634817118849456 0.0381118930054536 -0.0259236070792444 0.0440044317913095 0.0119213997909674 0.0465512402564552 0.0496444641775706 0.0493186295867105 0.0848979904871343 0.0546582036557206 0.118878553988978 0.0615342789261592 0.156112079391963 0.0584648333409499 0.179518893794122 0.035024320254117 0.195135523945395 0.0129219693938203 -0.0755759160445555 -0.00970401554267487 -0.0487372540734286 0.00144173005391542 -0.0654672924543661 -0.0168106597654381 -0.0525038492903591 -0.00159950198798294 -0.0154636667366981 0.00765271333261942 0.00167809990734585 0.0297203576487677 0.0219778041549682 0.0306607959660215 0.0483570999581888 0.0293762324656716 0.0649019410144005 0.0165547109236863 0.0685217805389775 0.00396408792499008 0.0350378008151159 -0.0160272877471103 0.0796973922709497 -0.0285819702503568 0.0872937814253845 -0.0286930780049961 0.146986580873558 0.0260256235144711 0.153925932904647 0.0252021733315051 0.173936421463596 0.0113119645814256 0.177850820599451 0.0010287447637558 0.179078739349349 0.00149706782552438 </vector>
            </data>
          </datamatrix>
          <datamatrix visiblename="SLIDE_PD_iter=1, centroid size" covarfromorigin="false" matrixtype="1" iscoordinates="false" issymmetrycomponent="false" isasymmetrycomponent="false">
            <data>
              <vector>1.005033414832812 0.005020789548179592 </vector>
              <vector>1.0113079996952654 0.011244542203477596 </vector>
              <vector>1.0226300444107717 0.022377783645594097 </vector>
              <vector>1.028881934137459 0.028472711821391713 </vector>
              <vector>1.0154553910735655 0.015337173031650862 </vector>
              <vector>1.0084608856803092 0.008425293009821044 </vector>
              <vector>1.0125629516456165 0.012484692530611642 </vector>
              <vector>1.0137250140099814 0.013631679051244265 </vector>
              <vector>1.0131838867137293 0.013097735657029576 </vector>
              <vector>1.023256819147559 0.022990500572967136 </vector>
              <vector>1.0113078794073889 0.011244423260599918 </vector>
              <vector>1.0063412719973155 0.006321250727677957 </vector>
              <vector>1.0086116628075155 0.008574793956229839 </vector>
              <vector>1.009776944525026 0.009729459457952434 </vector>
              <vector>1.0163228974127263 0.016191111078723196 </vector>
              <vector>1.0428531196880637 0.04196034125822712 </vector>
              <vector>1.0485659628726018 0.04742348103820864 </vector>
              <vector>1.0587882811308205 0.057125123242708825 </vector>
              <vector>1.010969715834545 0.010909984925535075 </vector>
              <vector>1.0227406107944355 0.022485897432687037 </vector>
              <vector>1.0246250253244535 0.024326716706883682 </vector>
              <vector>1.0087654423758354 0.008727248911947047 </vector>
              <vector>1.00768848478917 0.007659079017702013 </vector>
              <vector>1.019483397664391 0.019296026117421084 </vector>
              <vector>1.0173587520236433 0.017209810048430436 </vector>
              <vector>1.0498901217966221 0.04868551278568802 </vector>
              <vector>1.0368330990582602 0.03617097035231239 </vector>
              <vector>1.0079164633767081 0.007885292580749406 </vector>
              <vector>1.0260473042382898 0.025713851181161294 </vector>
              <vector>1.0067561087326597 0.006733388506194924 </vector>
              <vector>1.0071114489047122 0.00708628179790368 </vector>
              <vector>1.0334097278929724 0.03286375030929243 </vector>
              <vector>1.0388488068135164 0.03811318354325511 </vector>
              <vector>1.0039114553844526 0.0039038255322529592 </vector>
              <vector>1.0112290337873269 0.011166456208836798 </vector>
              <vector>1.009505120262928 0.009460230836077365 </vector>
              <vector>1.0255367221336968 0.025216106893263653 </vector>
              <vector>1.0225288944914346 0.02227886720688069 </vector>
              <vector>1.0263720912892216 0.02603034307784731 </vector>
              <vector>1.0108294562010456 0.010771237580433347 </vector>
              <vector>1.020697251260457 0.02048597342913392 </vector>
              <vector>1.0050964016231072 0.0050834589238589484 </vector>
              <vector>1.0082560139507937 0.008222119495226329 </vector>
              <vector>1.008072574155433 0.0080401652275055 </vector>
              <vector>1.005949424183381 0.005931796242169547 </vector>
              <vector>1.009992285587712 0.009942692792029776 </vector>
              <vector>1.0101415779550018 0.01009049722247466 </vector>
              <vector>1.0060674868613404 0.006049153782701879 </vector>
              <vector>1.038068290418119 0.03736157296314894 </vector>
              <vector>1.0064977677841083 0.006476748295059304 </vector>
              <vector>1.0123228757369993 0.012247567151495884 </vector>
              <vector>1.0130869066149253 0.013002012914346476 </vector>
              <vector>1.0082473085455348 0.008213485336123474 </vector>
              <vector>1.011812904125235 0.011743676426744844 </vector>
              <vector>1.0166313816152295 0.016494594740951305 </vector>
              <vector>1.0120611140688136 0.011988958437968506 </vector>
              <vector>1.0099982988633636 0.009948646558050217 </vector>
              <vector>1.0114674270895485 0.011402174526376263 </vector>
              <vector>1.0104275745362805 0.010373582394626274 </vector>
              <vector>1.0091634851889348 0.009121755192941018 </vector>
              <vector>1.0092249274109693 0.00918263764913214 </vector>
              <vector>1.0102271391622264 0.010175195828774422 </vector>
              <vector>1.0034843867909304 0.0034783303797845722 </vector>
              <vector>1.0083007468564982 0.00826648512537495 </vector>
              <vector>1.0044354420791641 0.004425634495896396 </vector>
              <vector>1.0089932326319058 0.008953034343931052 </vector>
              <vector>1.0089801411110226 0.008940059424585079 </vector>
              <vector>1.013960534982802 0.013863984276279585 </vector>
              <vector>1.0076437955982334 0.0076147298139712695 </vector>
              <vector>1.0100224837668352 0.009972591760674651 </vector>
              <vector>1.0139279222275446 0.013831820026668806 </vector>
              <vector>1.009507481919064 0.009462570253011598 </vector>
              <vector>1.018348800567657 0.01818249261357738 </vector>
              <vector>1.019182341207334 0.019000679554710957 </vector>
              <vector>1.0130509983189426 0.01296656784824414 </vector>
              <vector>1.0117657185872628 0.01169704069196175 </vector>
              <vector>1.019438028289084 0.019251522808233355 </vector>
              <vector>1.011593966295251 0.01152727127952589 </vector>
              <vector>1.0096568379593398 0.00961050872347474 </vector>
              <vector>1.029532732812429 0.02910504184420388 </vector>
              <vector>1.0088265297737338 0.008787803671046255 </vector>
              <vector>1.0395361390128113 0.038774593476705574 </vector>
              <vector>1.0331108899379209 0.032574531847539806 </vector>
              <vector>1.0093223742945323 0.009279189147882182 </vector>
              <vector>1.0196183879166758 0.01942842779882479 </vector>
              <vector>1.032788792681287 0.03226270909839711 </vector>
              <vector>1.0068414984206677 0.006818201566913524 </vector>
              <vector>1.011994041806699 0.011922683305154655 </vector>
              <vector>1.0073289046734755 0.007302178753325278 </vector>
              <vector>1.0105556127628785 0.010500291243639936 </vector>
              <vector>1.0112812105448277 0.011218052246640407 </vector>
              <vector>1.011099404585019 0.01103825823661254 </vector>
              <vector>1.0108206278636789 0.010762503786750305 </vector>
              <vector>1.0347761601175227 0.034185132909660715 </vector>
              <vector>1.0316949844887373 0.03120306570764383 </vector>
              <vector>1.0080900185436197 0.008057469772535979 </vector>
              <vector>1.0259591112796482 0.02562789340049457 </vector>
              <vector>1.018099079857476 0.017937241346571632 </vector>
              <vector>1.0321671237672345 0.03166059558315707 </vector>
              <vector>1.0114776887329637 0.011412319777807009 </vector>
              <vector>1.0267375071584024 0.026386306415913233 </vector>
              <vector>1.0186580617096002 0.01848613532587877 </vector>
              <vector>1.0202593944857399 0.020056903284653115 </vector>
              <vector>1.0233990288117485 0.02312946840633305 </vector>
              <vector>1.0181098700367295 0.017947839649122152 </vector>
              <vector>1.020761949707587 0.02054935794068424 </vector>
              <vector>1.0185646911424922 0.018394470762401194 </vector>
              <vector>1.0091172642350477 0.00907595288926404 </vector>
              <vector>1.0173756672839611 0.017226436552762063 </vector>
              <vector>1.0111368054699716 0.011075247866974149 </vector>
              <vector>1.013302279946638 0.013214581490957528 </vector>
            </data>
            <namesvector>Centroid Size	Log Centroid Size</namesvector>
          </datamatrix>
          <datamatrix visiblename="SLIDE_PD_iter=1, Procrustes coordinates" covarfromorigin="false" matrixtype="2" iscoordinates="true" issymmetrycomponent="false" isasymmetrycomponent="false">
            <data>
              <vector>-0.2599016681358219 -0.034346722173879 -0.18608857011064994 -0.05444590525927643 -0.010981373998384307 -0.05834726232749469 0.15034629987447856 -0.10472238918684941 -0.12984449222261624 -0.002847249735779555 -0.07029987244349796 0.026195699730028534 -0.05112607075841009 -0.02639344200186495 -0.006366255624500165 -0.025830661088897207 0.050949767098841484 -0.028435445107459146 0.07998163470572245 0.03768464076202243 0.10147075461333312 -0.014853740364939902 0.1560861335930987 0.007773170173978026 0.15429682386260843 0.01788740778446116 0.1782079185496033 -0.018159572765691044 0.08315546515804423 -0.06972304338224826 -0.2466550518561207 -0.038849242244698205 -0.22621452735969746 -0.04530642704551349 -0.15326409392357215 -0.0584192447256791 -0.09943694126838555 -0.059805993491663254 -0.04306043720500376 -0.0626722863480514 -0.2506775560184518 0.001620936738243487 -0.23230543966708544 0.020323719198665647 -0.20326881847829786 0.0365934763208107 -0.1688679007777193 0.049105808416027796 -0.13240783925910424 0.053785908411038995 -0.09601174949006958 0.057453380006466014 -0.05897431440469759 0.061324237804927975 -0.021269275016716556 0.06345914922093694 0.01653227843547157 0.06446835154763973 0.05256972912493151 0.06422029384944562 0.08741339134639924 0.06530339951061398 0.1265558497664908 0.06561640015543044 0.1649140773852824 0.04941212486550786 0.18521989848503992 0.021597121486506003 0.20878448688917928 -0.010651231651864518 -0.09281150335571677 0.0011507678574928897 -0.050723412545478144 0.004578310608137277 -0.07237920910677965 -0.020248361026510064 -0.039926323108190165 -0.011049610240237658 -0.029497085594123604 -4.3197970277873525E-4 -0.02227714137612929 0.05211175921538681 0.023217164741465533 0.056696294518569064 0.05368579320690947 0.05331512919844039 0.09406309772520255 0.015684068348340463 0.0827845230835916 -0.009711372058027298 0.03277376497212732 -0.03032879594693808 0.07334502433571594 -0.03658386079152472 0.052762599806585556 -0.06567211745420057 0.14559438524987567 -0.0062819101098507656 0.13591580973900202 -0.011414480370904338 0.14176358114486728 -0.025634157460745207 0.14912537143338528 -0.012289733572089298 0.17312129877796664 -0.0039053180934620346 </vector>
              <vector>-0.2473941317286187 -0.014546513424406486 -0.20247285570033977 -0.025224295837893245 0.013381510684187864 -0.07965945650000865 0.1262691876066645 -0.09069281410165007 -0.15789458164724443 -0.004939242873073825 -0.09491984802627977 0.00134182415540611 -0.01798673122820277 -0.03239234921037899 0.007982655373783886 -0.029038330736587924 0.05525755368446936 -0.04386147729462524 0.10049203249169215 0.024233176137197623 0.08233618889108567 -0.04811067242760867 0.09888621181981143 -0.036324800066294155 0.13795436886099333 0.01703229316197867 0.19926856170155102 0.01957737791573629 0.07543384160877045 -0.07760278066074258 -0.2416490195184288 -0.017507875068282445 -0.22038631576511447 -0.019549306762695427 -0.15404346253261303 -0.04697102659705679 -0.10004682688828914 -0.05478123152197422 -0.04262774549906612 -0.057763551250249796 -0.26562276076885777 0.0036140543130130202 -0.23509209609051696 0.02137268067440344 -0.20407204910060242 0.029203696999806752 -0.1698426894427688 0.03654481768127295 -0.1344780419584537 0.04216139154709918 -0.09828099346169729 0.048173851804951366 -0.06216388841240663 0.0560512486301555 -0.025551060140637225 0.06445844116702666 0.01111245120243628 0.0726911582335285 0.047530685484541965 0.07901184656054612 0.08297367891888253 0.07918495056448334 0.12123860498275849 0.08025836975740687 0.15726950926856045 0.07055845464250216 0.1974676141496733 0.059760773365631556 0.21289443105508393 0.011910608013395056 -0.10143689389894969 -0.015902572795692144 -0.045335747655323076 0.0021540318690576633 -0.07400586552911669 -0.033727029290227604 -0.025935453762757823 -0.006140270161102565 -0.005267092468438095 0.006970036310820642 3.7815844138009867E-4 0.032846621740512415 0.02146307344252263 0.05096245605973992 0.05488431537669153 0.06133450378930246 0.10535201067929303 0.009699637315767413 0.0911305787770794 -0.019938706356202145 0.027071082104613134 -0.04408452775750003 0.0818358768364828 -0.043560920182750096 0.06521222680564248 -0.05791599133343185 0.14971091152613755 -0.014631090399857317 0.14280385261359999 -0.014556264758159795 0.14258718756754524 -0.023917226423496838 0.15404167481302825 -0.0196253204413085 0.16228611445575966 -0.008142658177484012 </vector>
              <vector>-0.22471839314762015 -0.03926016692055337 -0.1777583519506374 -0.0027851920399175854 0.009512609161992864 -0.08747072795336845 0.21410315376907216 -0.08633837748306351 -0.10717315823527342 0.04097463543470036 -0.09837776546980348 0.02235433131153812 -0.06251149931519416 -0.026853263024333756 -0.0511849834083194 -0.011449922444505586 0.03374049426019124 -0.011113961877764566 0.040622515192371374 0.04153778575239893 0.058722540403880336 -0.007669928773932232 0.13837486138131708 0.005850264888420944 0.170507128492272 0.022998803894848673 0.22053173028337866 -0.02638908791680064 0.07667666118499192 -0.07218392490657705 -0.22751625558242242 -0.046074844659453204 -0.21512595938062956 -0.035898305526589167 -0.15467528565458274 -0.03894069187932021 -0.11441226262928597 -0.07505616861102862 -0.04496360016285702 -0.09980249323932743 -0.2222360629632801 -0.005339065240145203 -0.2164145207696019 0.003894251248695784 -0.1972258339412419 0.023838477641600818 -0.16795706747576925 0.04106991563492605 -0.13351753766361393 0.054137144430885124 -0.0960440551203784 0.0625867579094701 -0.057997121214004015 0.06490436520546472 -0.019664721572442277 0.06660605989911914 0.018985104595531165 0.06779607885192526 0.05582120532355297 0.06755800311617556 0.09120845107832287 0.0666234383284887 0.12830866664706506 0.06604321625081236 0.17208063041554947 0.060355117482653785 0.20168112888518452 0.03264329175236592 0.2245122112421274 0.0041700479984094554 -0.09632054242728379 -0.0012893050213171851 -0.08923086602395439 -0.006878126273265015 -0.07682920768885534 -0.022020696581026362 -0.05321726851271553 -0.038328772093855656 -0.06418169192772798 0.010788933782109964 -0.023275225479679043 0.0678415004237634 0.025099095382224136 0.06388567879433402 0.05416058082418041 0.04561566405013311 0.048006895020980545 0.012200399417213579 0.04750389758677077 0.008906113452038062 0.034376824573046375 -0.02123548064826946 0.04855638935101434 -0.035498734668392554 0.06378655365126415 -0.06976605760457631 0.14998621077854923 -0.0033650386070855666 0.1481255638190885 -0.015288823705714083 0.14248133912371627 -0.04047564874594614 0.18151993776851272 -0.057618113366807694 0.19353685752102484 -0.040789357139555255 </vector>
              <vector>-0.3453360389597803 -0.02675901857688607 -0.17930969123712717 -0.026563874221668816 0.025491776697715338 -0.04366746423349913 0.16169007246254083 -0.07323081332909231 -0.10581633288290843 -0.0027083634699369818 -0.014463527970997819 0.0036032410335648467 0.01752303307349124 -0.0095075472002006 0.044315656877538814 0.0030804109678195125 0.06706296821496548 0.003245359265470653 0.0867672347968203 0.025263497053387554 0.07246182779303983 -0.0031303949472860255 0.12199895014631153 0.005809606675309416 0.12506832258055472 0.015109954155690792 0.16667407817363147 -0.021670353063774135 0.1032279143041592 -0.027476505097767 -0.2705556549427024 -0.0010817030621025382 -0.23806644875063718 -0.014948543064457424 -0.16296683586586483 -0.02562708704512331 -0.10663646262960205 -0.040330252054585715 -0.04988817540656481 -0.050380558586922114 -0.32639465177351823 0.03291266945432337 -0.25515344747523416 0.02363378611440815 -0.2233054322519225 0.014391524444966733 -0.1895852279783078 0.01039301809091361 -0.15371578696835297 0.0052483365046807635 -0.10838186639713002 0.008786317661427807 -0.06351430086085631 0.02262282914475358 -0.022740592903811013 0.03625931774667392 0.01340475199351271 0.0422589343404831 0.04762293342721315 0.03506841382834937 0.0870228967864369 0.03634415022947272 0.1181405610881328 0.034624752396617386 0.1464586619043191 0.014636168857202005 0.1756658647113876 0.006618030437819011 0.1893153858725626 0.005731568254794421 -0.04712243635556833 -0.01250839805420638 -0.052073444783964945 0.004655427810925927 -0.08117683323315408 -0.014652786247506268 -0.011609082781536946 0.021054524128916115 0.03315542144470104 -0.01074565406246477 0.01875225189887758 0.0033894650932881167 0.023538866942060543 0.025398893882009103 0.04471152267780323 0.039297921829558984 0.08862862848735253 0.018113306132707084 0.07460304701394291 0.006037113711688244 0.03056831725400569 -6.340797548966492E-4 0.06369332232446206 -0.04171923186181035 0.08756500757235931 -0.027237885176169867 0.14092930120301592 0.006009236455765713 0.14102239571007635 0.006279715790541851 0.1509082150338638 -0.011682129393381542 0.16716799070664673 -0.007094216717660161 0.17265509323604122 -0.022520632272131698 </vector>
              <vector>-0.30859498526134915 -0.02855469851309388 -0.19288409929244857 -0.03126684808074964 0.010885900820068243 -0.06051307729693082 0.10432001181664637 -0.08244190313358299 -0.17806120679327825 -0.009188563984314283 -0.04944315247246051 0.011126178066268439 -0.02436427365766687 -0.027899417137691514 -0.018599877177375723 -0.010198511308788226 0.09556994814385944 -0.02215691844905846 0.10102313249889355 0.028862099197992576 0.08515551788676114 -0.047661133226516404 0.1374548911729789 -0.01044738391551239 0.11681541916334216 0.019741047352156347 0.13325217881386792 -0.044784300593687175 0.08160908848522244 -0.06827139160038083 -0.25070028086270957 -0.03927355086613328 -0.2278499589212473 -0.03215079995630897 -0.15541372508870446 -0.03532113152524562 -0.10016556453152438 -0.04431074822275231 -0.042132012445406444 -0.05263607624554969 -0.25595922229690404 -0.010762663822371996 -0.22909284431615776 -0.0012404230503571118 -0.19760803244408356 0.010004268330538892 -0.16370278679374178 0.02174860037267315 -0.1294560887393566 0.03391863492349775 -0.09437672474101583 0.04598922483951416 -0.059038280623897585 0.057913892832725675 -0.022777339860401983 0.07015681846294976 0.01446539339675073 0.08241126335979376 0.053716437297356506 0.09356534183021135 0.09818368261785461 0.09858018864131096 0.15316183265050776 0.08924036496991598 0.19004814699816908 0.046174561196416976 0.18549719946975562 0.020121969745596345 0.18613033269478624 0.0034692228476861688 -0.0797793338183613 -0.0031097348461085438 -0.04641685141565436 0.008396123610670393 -0.07278786709744335 -0.021470352557680802 -0.029291236756399452 -0.011903846137964873 -0.020400540259470804 0.009986578132948136 -0.006466870012772261 0.04514976347240892 0.02525935317875297 0.07133849471188326 0.07374509434474427 0.07110872899261145 0.10356600985690431 0.014430513487612514 0.09969117495549319 -0.009373811231892144 0.032565869459754274 -0.054226750710765444 0.08524588366461155 -0.045062924899679 0.07877332296463618 -0.06149426312262593 0.14062633519274945 -0.009200712940202978 0.14406530178901367 -0.01698709118519132 0.14091667132916755 -0.026239192874059382 0.15133498504584333 -0.018035395900610946 0.13228403997134025 -0.01725026204157605 </vector>
              <vector>-0.2509984253501714 -0.04104514990216304 -0.20288025002845098 0.00851561548152267 0.02808779903101031 -0.06477368180383991 0.18443229771514702 -0.09642543981599112 -0.17360345161026358 0.027261679744476644 -0.08329172351411232 0.01576465200841003 -0.03184924730020613 -0.018460233355892964 -0.012785413409568597 -0.03215171253746442 0.05116449592048866 -0.023545135821436195 0.08718251331007913 0.029814667911250543 0.09904077520085185 0.004772919857261613 0.13023811872500893 0.011639428014673988 0.09589329213683659 0.04405668182540981 0.18539060457058504 0.005470264896464502 0.16597034984434547 -0.0913778768366405 -0.2498786986370736 -0.03577023843101895 -0.2373383610773543 -0.026533646488683768 -0.14701113220081663 -0.021202343235679558 -0.09748891995329763 -0.03491829994113738 -0.043421321442681564 -0.050199088831794005 -0.2602187610579524 -0.0034625052946158086 -0.2402417145604659 0.013563862185819986 -0.21049543808361054 0.028958197179081914 -0.1755554446738187 0.03851063843242904 -0.1391847705290001 0.04226929672683524 -0.10274615297216802 0.04220540165795 -0.0658664430779422 0.041540671807734304 -0.028109540980273077 0.04177873399658027 0.010914200022752459 0.04343322917453941 0.047794392932577014 0.048304899101164235 0.08203391364353818 0.0504741129054888 0.11638513423429296 0.04729581445078277 0.15043968594848972 0.03777263733337056 0.17933280326710843 0.025069750345140005 0.19413196842109623 0.006610874968682977 -0.0885965933359305 4.879399551515201E-4 -0.047191642150165206 0.017430824452756 -0.07406241217492449 -0.012334914511441785 -0.022742082547731492 -0.004530878216146358 0.003547677678615586 -0.005736910637079203 0.01736071554099251 0.019632315166327567 0.026761266241383634 0.035326778351566786 0.046424955036650915 0.049175340985754816 0.0862829473417747 0.015286856736812142 0.07335253239458352 -0.001658806977208255 0.029857910124593587 -0.038272476453910166 0.05833838521230217 -0.03782119381940641 0.07658034539367232 -0.057400656951060745 0.14387919395123372 0.0011918881468223133 0.14442444695053747 -0.010698322688416143 0.1374358303384052 -0.04529479460154601 0.16652845970470168 -0.025292576135046617 0.1663509298343239 -0.014709090512641075 </vector>
              <vector>-0.23697304073405617 -0.04523596323697643 -0.18766727896578866 0.013400725591991808 0.022492053860908145 -0.07102857001076221 0.20540787277897002 -0.09587061155442189 -0.14268740103040997 0.03362270385524898 -0.09002436916253541 0.02558370329474753 -0.0320703171694096 -0.020575523607137054 -0.01659147641954059 -0.03733309940653386 0.027364259380189236 -0.03166511626970206 0.06862891008291461 0.0338684499511033 0.08690986682409131 0.012048550433042897 0.12121769880074679 0.01585607035637184 0.10745302896226652 0.034324905063779845 0.1983366563775644 1.2233946926732894E-4 0.185788786628244 -0.09279333901803716 -0.23557136229385459 -0.04827352761927594 -0.23304576888032796 -0.03588704233554339 -0.14259526371728698 -0.01537939214815394 -0.09690061917103732 -0.03676774455072916 -0.04715654235248136 -0.0591672660784538 -0.2627065669542022 -0.00213008291094436 -0.2516699545553333 0.016327634516589182 -0.2191177533770356 0.03830440480669766 -0.17956095967395333 0.04466771954872667 -0.14236391706211374 0.04735386285935173 -0.1051193164164466 0.04865826314222311 -0.06783669918685666 0.04780970744146862 -0.030135468490407442 0.045986393367568955 0.008610131834387306 0.04658026735328627 0.04504603947118555 0.04605168963933682 0.08039256112154715 0.04435874872438937 0.11445185298904405 0.039811555325597686 0.14687730100108276 0.025642990231101264 0.1781290855329241 0.017739566512801837 0.19376829941316037 0.008255141021482632 -0.09123071545776493 -7.638751537319931E-4 -0.046885169534167145 0.02009355307340798 -0.07431243299051951 -0.009387715435428892 -0.021684461874110574 -0.005005132649328481 -0.005175390387403124 -3.7009134298736574E-4 0.010401439674391999 0.024700913663142712 0.022656563029996957 0.040371589929136 0.045596951630209735 0.03778977222356385 0.07225392837974098 0.021110378767492256 0.06236077626774004 0.006456571581999635 0.028443385752085857 -0.0397269188027383 0.05306786102910972 -0.045083351096452784 0.07594278875874257 -0.05812626828470446 0.14546955723912805 0.00244749567171477 0.15032371427442764 -0.00896370715169994 0.138078280782039 -0.031332726805904876 0.18530502876678034 -0.028033782755265906 0.17830756521342384 -0.020444819191718193 </vector>
              <vector>-0.252658569474944 -0.05310355375766185 -0.18077180324133796 0.015014711368375518 0.028487312978358457 -0.07990298990835326 0.22105347685014443 -0.13433258532088188 -0.14050140316522144 0.030918623313522166 -0.07854585716896159 0.02664958962603036 -0.02408454306622152 -0.018631187737606823 -0.0075922476015998575 -0.027691314544791016 0.038412179287035726 -0.029333811292164544 0.06034953373213082 0.041116288818835105 0.0894283760169663 0.021002701127573506 0.10896460590702223 0.022741075477611665 0.09931401214694811 0.044980452777344734 0.17524610583993241 -0.00715011473134439 0.18926914830042552 -0.10987327456183277 -0.24186761886132813 -0.04489560891268557 -0.2345314829973309 -0.03207587457182308 -0.14497297350526897 -0.025261200329751456 -0.09866256019860507 -0.03833527437457948 -0.0449405479354003 -0.056383234333196676 -0.2587027795950955 -0.003401867192811086 -0.2407436578839912 0.012152320088843156 -0.2144340077903898 0.03179203318886597 -0.17850973755178268 0.04316172470297111 -0.1409844919172665 0.04821280921084688 -0.10365801698979056 0.04905413289821716 -0.06622775550674907 0.05181190477736679 -0.028199420366605762 0.051895699785964484 0.010471139016095735 0.05510314818659748 0.046830759004918836 0.05893144985707594 0.08172822800321879 0.057407583784090874 0.11753129034859312 0.053628241774201856 0.15397154636966157 0.04870420518146744 0.1762737397103017 0.01784344747877107 0.18590605034070176 -0.004742287735853104 -0.09427271313658514 -0.0036886837977336533 -0.04472515487719577 0.025397127007311716 -0.07547086475219907 -0.014089335817028167 -0.01222353222494636 -0.0017729143536245303 6.086463230450855E-5 -0.004547436739583034 0.017977947116216027 0.02147900688739045 0.025867285073160846 0.04286476153581615 0.046847310574151146 0.05063266943356185 0.06452466657236416 0.020032793058561538 0.057909889131458135 0.005073855973725526 0.028225296898752247 -0.03860037265904255 0.05431301567662711 -0.04229625486477036 0.07110276413388468 -0.07074529629647483 0.13895083393709923 -0.0039646788684361955 0.13904451038832719 -0.014684596658104922 0.1311374688758515 -0.03521053925460542 0.1830961519128813 -0.035096244725276046 0.1649862310332833 -0.017791823980923858 </vector>
              <vector>-0.2609001814593857 -0.019410202667192306 -0.21705824202403323 -0.025862194038621836 -0.004363786965806538 -0.05703547344687963 0.19622512887427926 -0.08067945090141616 -0.20015505100040798 0.025761044941681174 -0.08561953111924735 -0.005172653592636337 -0.025065345385351056 -0.02554056361560787 -9.036537213628583E-4 -0.03140154180201548 0.04781273171430288 0.007765413506568876 0.03592326956135845 0.03265475858799916 0.08243478805344541 -0.03621504035287259 0.08534535504933824 0.04462350118845276 0.12030960654957193 0.04783216130171804 0.1505973389544187 -0.006272889926444017 0.13704688026944112 -0.054148942693377236 -0.24440904905096078 -0.027658176363014535 -0.22202591268873448 -0.026653237419828654 -0.15307489706768573 -0.047858634064985354 -0.09734629498879761 -0.04910684258296134 -0.0398646958023763 -0.052438272970746005 -0.2593042960289017 0.013119392743675719 -0.23091661638142397 0.027503210003086403 -0.19947466657277155 0.03056598616591842 -0.16447087151310616 0.03355486209407493 -0.1282478961863207 0.035028983134327875 -0.09131880899226867 0.03877884714231046 -0.05224895435473707 0.03683828922596752 -0.012513728504633309 0.04070791511562687 0.021819145610433542 0.06570385402667686 0.058221070232355565 0.06203823829136004 0.09570315053948086 0.0665913673293815 0.156626598918766 0.0764851156035799 0.19991526743682966 0.05379372148954312 0.18173633969549916 -0.013984006339519385 0.19997387588681936 -0.004571944491605029 -0.09585022126701116 -0.015216315327242779 -0.04337791779499371 -0.010305610116728307 -0.06899618595055501 -0.027720638833936807 -0.028586335067690885 -0.020262096288683855 -0.019689045724175774 0.0030088640038980164 -0.003909624619060078 0.03808030623303495 0.027230747726039176 0.05123256979234138 0.05945598009299774 0.04607247812884856 0.06785882361430086 -0.002159000648356244 0.05605907244604421 -0.012056061919223895 0.035672970727583714 -0.030965851539223554 0.07950064996553047 -0.03857416792559208 0.08686761727098226 -0.044610326605310946 0.13054517611670785 -0.01871706291432615 0.1353640645845416 -0.027237815137812704 0.1543230406330798 -0.02602247119553102 0.16848764179305606 -0.02332569352217317 0.17863547791459586 -0.016557700806207474 </vector>
              <vector>-0.2626728106896212 -0.05278748126683422 -0.2039697917972657 -0.035171884922236996 0.016343116569769736 -0.08716150711575181 0.1540539597254894 -0.1031708996669697 -0.1825718868740588 -0.009719394073996128 -0.025686525491071366 0.02607306099471518 -0.03605849372774315 -0.03868910255720893 0.035042917526920264 -0.05579484628184868 0.0495966039573921 -0.05352832100109685 0.07282219880426807 0.03181859197910445 0.08332780001107748 -0.015723398299944926 0.11109839155462542 0.013021793603003182 0.11703802517346569 0.025656765333331312 0.14981806930161481 -0.017617439033657097 0.1115178238274822 -0.07827017572921233 -0.24228127173554048 -0.04277415059663964 -0.22492811429989454 -0.0363310211741199 -0.16055338147681555 -0.06053843621306857 -0.10367263667648337 -0.07172380648804791 -0.046609461748219644 -0.07725549441725443 -0.2536606103538548 -0.003585109304600074 -0.23206227904593973 0.009529689379945078 -0.20445323979414 0.02506920880940937 -0.18394499110984835 0.046303983200414706 -0.15978382280402043 0.07380469202880191 -0.12188566104151631 0.10103138800378261 -0.071270555579939 0.12024073781429344 -0.01562327370551221 0.12073120821964371 0.029435887428431416 0.1089585243306528 0.06864548091179884 0.09120997524507628 0.08951587684326721 0.07082020431527734 0.13015737328266802 0.05610372920765921 0.11038347849242978 0.05908204142371469 0.17594075559928438 0.008679841953777193 0.1781659897165948 -0.010508992681699726 -0.0923589457345026 0.0016204252784667566 0.008467188801667212 0.040862421705589694 -0.08581624108951444 -0.03026111342141729 0.002593566919328336 -0.04452759134663002 0.022503274366002884 0.010835124777822435 0.032868981841697203 0.030405109922947163 0.047601258839116124 0.032176899851421324 0.06160194008883436 0.030900025287053774 0.08071131478310645 0.017449919169637222 0.07805807561720873 -0.004194621061472465 0.03776110999603002 -0.05950141150963824 0.07875653691494351 -0.03712438042257808 0.07710790173599677 -0.05837234903503433 0.12965387482483504 -0.007556809398659605 0.1205325326232482 -0.01075157204675235 0.13589989086797208 -0.03519375903757526 0.1452734031700664 -0.00990320653843272 0.16756939465886903 -0.004647087193162558 </vector>
              <vector>-0.31923722264989296 -0.016041653368965576 -0.2002300819929595 -0.03469022981167737 0.01782904226417596 -0.06837677374570741 0.09576254851408007 -0.09940748471230001 -0.1515868788318285 0.004339223861965207 -0.0686399795067548 0.006707687358663823 -0.03164008138699351 -0.03221758855377055 0.01587858139815637 -0.015279738919819139 0.09813352600982714 8.653364733509274E-4 0.10115075603269717 0.03281167605299732 0.09671422227319308 -0.01746715424945025 0.12388090981098493 0.007180331514054986 0.1493990279923981 0.019417323860034735 0.1518476028149882 -0.01867011677679901 0.09322762100689683 -0.02943657144339683 -0.25243810284460244 -0.032468146299860556 -0.23079702566913632 -0.032094286831983655 -0.15779147709289898 -0.0393478793216486 -0.10210132967004805 -0.04662440135159914 -0.04333403944831816 -0.05453550916642498 -0.2719311897004528 0.0102613186305931 -0.24266572966654612 0.01505273035711042 -0.2106844324879648 0.021139928525071388 -0.17529174714567886 0.027523144701033384 -0.13889348842694874 0.03400508354072466 -0.10171106975637155 0.04042783691883748 -0.06395575382215077 0.04558788756292474 -0.025443275680623822 0.05067662962985965 0.013302992700924495 0.05540088786067629 0.049938693736018586 0.05961252636377266 0.08522817302401993 0.06160363827872642 0.12153199614733216 0.06092763371458183 0.1579907847669516 0.051288610140933055 0.1825840002856962 0.027155641925473033 0.17818139477450298 0.009987390048875486 -0.08065947974776305 0.004719860407092172 -0.045712860360092096 0.01683691262088479 -0.0719611374489586 -0.013493943557266023 0.005253736567616079 -0.014928446859010984 0.012344200472554334 -0.004699719586628154 0.018026930218905956 0.013104117071704321 0.02808143814611181 0.032251592420153366 0.0489915474547902 0.05035378281559063 0.10529499355889994 0.023435993222594417 0.0979122721020733 -0.005899431889004876 0.03519492194951912 -0.04600917322320623 0.08693791432709942 -0.04010742956767566 0.07865921873960756 -0.05416274672317153 0.1437311439387046 -0.0012637948484757917 0.1428472808466269 -0.010718839357715157 0.13957790509183726 -0.022232452714839687 0.13805970584985164 -0.021173366066510012 0.1732113005199427 -0.011327846931373209 </vector>
              <vector>-0.24254261246285214 -0.030109416637623305 -0.20673482989827177 -0.027362784908240515 0.015289958358674373 -0.0689410487115085 0.1437859732854922 -0.11258720350985328 -0.17275407533806653 -0.00314481646226877 -0.06071723808135023 0.03334704726635069 -0.05160522482737623 -0.04371688412936238 -0.013242028469703918 -0.0442715036052362 0.0594026312924136 -0.047408737629250894 0.08426524695155585 0.05605378120521589 0.09609661917977239 -0.03222230659970507 0.14143177352599778 0.018191177327457106 0.13903418182084804 0.027813427008026442 0.18091050543425508 -0.0037844878508219108 0.10139056753821568 -0.08789973946958797 -0.2422643391426771 -0.03059444540047295 -0.22102999303374027 -0.029775867747128034 -0.15163877120571803 -0.04345814069023848 -0.0980508750073285 -0.0516451309408038 -0.042003770866973496 -0.06072343204856707 -0.23704675682475004 -0.006067481963283623 -0.2277019368784088 0.01445736487479648 -0.20074800886681118 0.033745007274770276 -0.165844554092771 0.03652119291757337 -0.13047013513381747 0.04251771510044949 -0.09481137382734504 0.0508175777555113 -0.058025050116950465 0.054925639875616585 -0.02094296708710424 0.060848554781371585 0.01590783525087499 0.06946504437499157 0.05343277727227434 0.07324946141185748 0.0891737093042284 0.06854042140439692 0.12561939950615475 0.06192643583040228 0.15945488933134672 0.04544739380286232 0.18330354789387718 0.02144756597282508 0.19666511183340787 -0.0038018824749982173 -0.10817084426198997 0.015552862026328655 -0.04417758679377413 0.01135760863262228 -0.08912477926185587 -0.03659361223328173 -0.04628981329051608 -0.0064704632863223 -0.03431091826117361 0.0029076804449222676 -0.016729286837752655 0.04590216853484117 0.018286104239209965 0.06152067824720904 0.053094399847939386 0.0684852158726786 0.08295002548806281 0.016916283093703174 0.09022656341590278 -0.00718536694237837 0.03241392841971073 -0.05373227198015065 0.08774759969278319 -0.04253094714735436 0.06999610481758332 -0.06297525006216592 0.15894782569833105 0.0014384790925865212 0.14479750720513437 -0.015335972331581196 0.13808045527404153 -0.02684359599701735 0.14923680029984548 -0.012599158680128314 0.1660357276911451 -0.001613834690035459 </vector>
              <vector>-0.24958410696280528 -0.044985190863940164 -0.1709941976977976 -0.0047375239052877376 0.003671821795468263 -0.07201023155831356 0.20083146489109596 -0.11560205588958991 -0.16063960512245629 0.008843266442115343 -0.053249653940157696 0.0305119472892164 -0.02307115843226467 9.683456800121861E-4 0.01329569006257024 -0.01881276314846859 0.05140577505275618 -0.0285427213862433 0.061956067136786634 0.04939422334591577 0.08004968256840643 -0.014992372701396396 0.12038026509156853 0.021242950574312296 0.12406642183695882 0.03738068788712523 0.1741622652262339 -0.007731406355089851 0.16113408147951852 -0.10307587636719048 -0.24761021339940223 -0.04574943552386494 -0.21613197030341802 -0.05250368308351372 -0.15148563945123864 -0.03980157817426832 -0.10568065082331643 -0.06268687288236471 -0.047528408023985 -0.07075422887266272 -0.2545356221734886 -0.0035320490852805246 -0.24760725919208942 0.016460894774177864 -0.2222671401107257 0.04394405143371698 -0.18128553433484149 0.05912082532716314 -0.14075913230956102 0.06204725310246877 -0.10260999214003728 0.06191515584430568 -0.06539166850452643 0.059210625685897224 -0.028224020444932316 0.05757250804581055 0.009579079738567278 0.0569111467279275 0.0460196184718084 0.05595516756490584 0.08101127278865013 0.05630802994758932 0.1165408234280164 0.0542623744105972 0.15204297526629748 0.05211464011832376 0.17913684023888582 0.024838417562419838 0.17325936080209237 -0.008508176821961675 -0.09368655203038 -0.002597413920719804 -0.04023274700736361 0.030742507396132372 -0.07608256098613803 -0.016697435207306318 -0.008991020413706535 -0.0023559604602791163 0.0034552418369667276 0.004025984000853195 0.017753151401956897 0.02061921021594078 0.027339973691975796 0.04113218280759789 0.04616808043775971 0.051468103341073025 0.07724718565032028 0.017643753163089335 0.06779465186405657 5.213233607532196E-6 0.02278883792340706 -0.05359689964598982 0.05447958075997405 -0.044308416626059506 0.07072100355698528 -0.0721884304565508 0.14231121283003947 -4.8668619827797223E-4 0.14099245654049605 -0.012728074878218663 0.13205170055670604 -0.03272871071806494 0.17230024552050163 -0.026850349553876537 0.16370202535780476 -0.016074921637514755 </vector>
              <vector>-0.2806476282004907 -0.01755497602148094 -0.2127759947898983 -0.016438766363245535 0.04252752505308591 -0.06792083760916584 0.21127041070433358 -0.08711641787237892 -0.16888951663012897 0.011359939323849842 -0.06054003426693038 0.010063633778359903 -0.045921186645195865 -0.007157802748305428 0.008545591613760792 -0.014495066491191203 0.05171730325033472 -0.009999481043573063 0.052398048105494706 0.039918652987736725 0.0720875008784109 -5.108601125547235E-4 0.10172908242209736 0.019258118479217413 0.12320181126005582 0.03242404153870682 0.1933395749078746 -0.007625581923591003 0.1311199672751372 -0.0837187843999804 -0.2494107090873448 -0.017573795871695285 -0.22789606450827762 -0.01611960412863455 -0.15503804764959273 -0.025763715802485432 -0.09745856477547077 -0.022983061278016338 -0.03640802372228664 -0.03891663949224412 -0.2688063162660422 0.007608281774746144 -0.23772807713211097 0.014066888103063467 -0.2073745847407907 0.01635811149144205 -0.17342857429583558 0.016292685665253333 -0.13676168080532447 0.0163803705093274 -0.09777033617335713 0.020111228553249726 -0.059072200350106734 0.027094128441429936 -0.020110708024890116 0.0370781541803613 0.015777047089332818 0.05016663895536057 0.04904196283217036 0.056291890724041366 0.08262359281852387 0.052167773300729844 0.11690546297641272 0.04555923970145592 0.14993262606256702 0.03383770567190892 0.17871515800974486 0.019322974911685657 0.19609222694151465 0.005373714558670074 -0.07963462335737136 -0.00517356300582901 -0.04306631868075838 0.02306786592590046 -0.06708411016154618 -8.134482704122165E-4 -0.02101645077554387 -0.017539695120874665 0.004148353337023585 0.008003422125590453 0.006448578757530156 0.031997417318039414 0.021897389812764196 0.04629647606791251 0.048480173267031704 0.04473865210397137 0.06520960510892282 0.014584287476215565 0.05932335531723821 0.002968600031688257 0.03073925570792467 -0.03354074444520479 0.05526795207532731 -0.04085182419831169 0.07486602776315131 -0.06363285576880065 0.144879931118752 0.004850596746859039 0.15884397147619317 -0.005452883190452189 0.14685642266209512 -0.023999033569383828 0.16405090162081015 -0.06396580079253625 0.188802940813678 -0.018376250926425242 </vector>
              <vector>-0.2533566480976181 -0.04167971462184716 -0.1645310571220592 -0.006320517560929176 -0.010768844564607225 -0.06902493886450631 0.11552023390632205 -0.1650036068956597 -0.11865399744686567 0.010760583432308408 -0.08853226603489171 -0.0010775245401391 -0.06600989552113586 -0.019888800770924732 -0.03826862730767716 -0.01829065585611705 0.04320310688764044 -0.01975135212801356 0.038499472786947195 0.05702977817913689 0.07283330393523059 -0.01633897862906932 0.15657053711105903 0.02649122246285039 0.14940467931050197 0.046819416697040254 0.18964145111909017 -0.03557825162246304 0.09589244159570809 -0.058748510023818035 -0.24069522029339788 -0.04801666129904033 -0.2116248015330417 -0.043570355891252965 -0.15123237437104947 -0.0362232169483968 -0.09758853447744319 -0.04329771638431428 -0.043376188561044 -0.06396406673420926 -0.240321635417074 -0.0039014133263516153 -0.22573883368123715 0.009235357548317466 -0.19948427345520026 0.02319088750129534 -0.16520415580701622 0.029805786710189887 -0.1285112003755165 0.03597800424570602 -0.0928647992604887 0.0463282682455057 -0.0572474692648164 0.05726066948231063 -0.019457401115866278 0.06437014334477213 0.01923098736588756 0.07056141829834522 0.05574251442199639 0.06653479495822687 0.09115726550107706 0.07068554315957963 0.1350045021213936 0.07536260064368129 0.18428732467984069 0.05849633752568603 0.20186019454523715 0.025597757416945054 0.22244043532284538 -0.014789130471533508 -0.0948262054447278 -0.0037689283012969418 -0.051060761381286075 -0.011438073530996422 -0.07171636777695412 -0.02079292883780251 -0.05632455555957342 -0.027447121009896047 -0.055894059201294095 -0.0010636975385229083 -0.029673701452775106 0.06012920533843754 0.01713140579587282 0.0722010795959533 0.055014802320256774 0.0626833358995622 0.075639733197143 0.011056939301907582 0.06284509052031641 0.003091948542192585 0.034686856347895874 -0.03480930079257147 0.050553708872376674 -0.030892922910441024 0.07918686684290871 -0.06612299787394285 0.17631390589289336 0.016186133005584094 0.16328341134615418 -0.025792121398610344 0.14730327605720162 -0.028794502124442574 0.16432657030628642 -0.024562689319678012 0.17538979641457383 -0.01890651532874744 </vector>
              <vector>-0.21826089792308667 -0.08879614772244683 -0.15371245283391138 -0.014842035393563078 0.0032675504666768336 -0.10560818564783099 0.1945189798947787 -0.1455300063497536 -0.1240044603871119 0.04857861753521535 -0.10755459294200868 0.04583763034029482 -0.08965194759609912 0.004800436970845814 -0.061248406996519664 0.028688758857765534 0.04806833428710938 0.029574115500562156 0.05052658366205702 0.040346838856385105 0.08471271194911312 0.013309462510364814 0.12236221917617343 0.014580449050723865 0.1580184970790166 0.024403129815362235 0.2146105818968257 -0.05516327459371801 0.09804269780114527 -0.10473864632676605 -0.20142554406740223 -0.0641096716978979 -0.20013007770778474 -0.06077110868288227 -0.15117639450249667 -0.035872569617889614 -0.11992289217439446 -0.08042408629963618 -0.05057018355748391 -0.10291027524175472 -0.21706727130755632 0.002044188409317929 -0.20202462415859151 0.001920140725614479 -0.190107027687073 0.013377723850480288 -0.17041324585203801 0.03129448968881529 -0.14193694953241318 0.049515281510414254 -0.10901250467901034 0.08060919798483196 -0.058500492923661274 0.08428820652178556 -0.020664902905367502 0.07736733311696233 0.018675371590019512 0.07353322464361249 0.05480703956378401 0.06180261036524093 0.09231690871052027 0.058273210104210556 0.12998108829902497 0.05565972989016364 0.17182591419411836 0.05470040791508318 0.21178863969979975 0.030047093174328094 0.21924957674682405 -0.0031324364150668166 -0.10044803647297305 -7.039653888567376E-4 -0.09277225756025911 8.889803251228238E-4 -0.08494872085861799 -0.021699994487640588 -0.07247882875727792 -0.029296672380074287 -0.08575706920534876 0.034683099952792694 -0.0020683678769621936 0.08452119237849846 0.029508494088606035 0.06578656796516967 0.0539276477703666 0.051433242696594536 0.05038231988467745 0.026932842703113184 0.045722078153719224 0.005333471198757949 0.03435071994686488 0.010375354176044242 0.0669230065831432 -0.03476439779912352 0.05674381968641247 -0.06905392886551537 0.14950480497019328 -0.005929642228691226 0.15722796482520895 -0.013978395130080598 0.15019610478375578 -0.029366799403863914 0.14714618941741442 -0.0708927951738534 0.21145230533809944 -0.0669219938875685 </vector>
              <vector>-0.22133844588217744 -0.08453668218987559 -0.1542461261428374 -0.02314335938646525 -0.030354934108399095 -0.11888970967713558 0.18282331862997792 -0.15444037804858707 -0.10962017547705069 0.04082643001210391 -0.09226348677099044 0.03844203796813282 -0.09316286379857139 0.017050634984438144 -0.05141561569333529 0.00950282116386466 0.040046593960915075 0.02719856491107149 0.06954139737177538 0.04745260826145492 0.083679445064086 0.013329634678491532 0.12255416828003092 0.005831853744940274 0.16405521535456125 0.015000482059120558 0.2152632828037301 -0.03058166509635648 0.07866432657872129 -0.1113254622997744 -0.20602382730731003 -0.06780873891152955 -0.19998072172263237 -0.06269743911352618 -0.15555437824942317 -0.041840053712963954 -0.1330252737016626 -0.09067238356441652 -0.055492037752361 -0.12132457861590709 -0.21070120984015767 -0.005383545899221822 -0.19790209940074147 -0.006198931126741913 -0.18403756031676285 0.007042599630647921 -0.16448676821667504 0.025453824313134983 -0.13421454571283306 0.04134755529959918 -0.10136109713967358 0.06047842227469449 -0.06169290121002915 0.07707986706106511 -0.01314239258858616 0.08779412199855939 0.02469757298925747 0.07535527691386983 0.058784284317405636 0.06398723827351446 0.09435379209745706 0.05472279798603538 0.13183770100977846 0.04647958995318063 0.16885266926286135 0.040057174140536174 0.2369804321978294 0.04859707197442095 0.22626184082564232 -0.019167108776017752 -0.10971062001695868 0.009580576890252194 -0.091059916279384 0.03364815452710849 -0.10922616574882038 -0.005659774348671235 -0.09303540436097026 0.0142575678829573 -0.057071057291435266 0.03343397550096158 -0.012809624515577649 0.07072813580060439 0.029572032131852506 0.07401527710936733 0.06105265435165621 0.05627148217865657 0.08057083636049212 0.04392788341027821 0.07704337363211257 0.03705025992250369 0.02571628602577198 0.01319397460478939 0.05064362678048204 -0.02825641931872537 0.04610422056780344 -0.0721519519846061 0.14342568097415553 -0.003636978283193525 0.11781572922766236 -0.01143405920162449 0.13518999717118607 -0.07832489407857568 0.18562205386947972 -0.05622108240071112 0.19177671740867192 -0.0354426993957294 </vector>
              <vector>-0.19165435340330544 -0.07777997680953051 -0.1684757872489764 -0.05581070807181005 -0.007904206969470966 -0.12412194368567112 0.17708802840295026 -0.16871193644023352 -0.10498228323921661 0.07198561978719545 -0.08051377115644237 0.06752162936264047 -0.08752811927433768 0.02159444345395964 -0.03501508640311073 0.014498046766647642 0.06180783365241919 0.025082702912499172 0.07334182040567747 0.06567660192354048 0.12621612941518395 -0.0014426972174267378 0.13462631344995682 0.004259777143029964 0.14760278254985112 0.024750860231822304 0.19985922114802332 -0.045247922085704356 0.10986733869418969 -0.1532338937845806 -0.18238783627821792 -0.0656138853617934 -0.1751447893458981 -0.057321244553804857 -0.17542326981710263 -0.05675997703415384 -0.1310787421545797 -0.11190332658854492 -0.043053679172689506 -0.13298675108449204 -0.24241304427163804 0.011436998738767115 -0.1977417485318089 -0.0011621712156711338 -0.18330483068658326 0.004411371839037632 -0.16238038109041913 0.022948595816214022 -0.1440947141075099 0.04352681270864638 -0.1218103656265254 0.0676734054333444 -0.08042740958714546 0.0982175342060078 -0.023097514638943162 0.1004130238940962 0.02020131723086542 0.0906505971274747 0.057168169498241946 0.07940283303342659 0.08933261516468124 0.06512738070132751 0.12188592740059644 0.049985132400759524 0.15595025640526705 0.03319287611689399 0.18226984423969347 0.016814509051324047 0.1903108635337929 -0.00409975268975655 -0.11270164699490284 0.005788447211867817 -0.09244463250041428 0.03128357999667487 -0.10774147047559718 -0.011692878545704527 -0.09137582653540717 0.00770670214446569 -0.052421184852885765 0.012657836406899922 -0.03126909570717769 0.07645094168938363 0.023068896047811108 0.0925544906542351 0.061218410377942865 0.0742073383692076 0.0791470593622249 0.020812214285918736 0.05813120524978466 0.01560684728019364 0.028309496213070495 0.012286622988250458 0.06687471349076342 -0.029166204821971405 0.05783915488082886 -0.06496358233202408 0.14956151875808169 4.84772551349634E-5 0.15476027413496335 -0.012965016992797843 0.11871984673185548 -0.03341714434644122 0.17814631002481504 -0.07477131940852996 0.20308044360677432 -0.04540191786024496 </vector>
              <vector>-0.24585786039137228 -0.03028250162174472 -0.19652438306166034 -0.04602553613270029 -0.010761857693669784 -0.08708119121989888 0.1608631931523991 -0.1407564654818839 -0.13226736759454663 -0.007954415831479184 -0.03599725789927909 0.03478955307753651 -0.05336699554620873 -0.04904994095715465 0.007650174945214082 -0.03626500680387716 0.027155676773554738 -0.033316011702151475 0.06690886714272824 0.059127986843620924 0.08161816104516413 -0.026971932610699148 0.13792488719853452 0.014575862158976372 0.15634776672928927 0.03835912743035631 0.18133364790846843 -0.00875070302839698 0.0976354638511667 -0.09095540577413323 -0.24390262072183874 -0.03189334085200772 -0.2238751415635667 -0.043334888427463705 -0.1572956644807579 -0.059621088834965454 -0.10452019261698325 -0.07552502421474219 -0.046116424507486375 -0.0857096930574918 -0.23581546174892734 -0.007611465496990735 -0.21919191704824717 0.008700846757880434 -0.19840541662767383 0.03086316484839039 -0.16920753591006021 0.049248433481587556 -0.1358183210385126 0.06466329209399535 -0.09627597367190822 0.07864478312232008 -0.058281445278795974 0.07814658355946774 -0.021441782611275686 0.08255252215806887 0.018664231404443468 0.08318509262618641 0.052879634936148806 0.07871977442256847 0.08813417715004274 0.08227413492479804 0.1325294118308066 0.07676078443978268 0.16930061376036715 0.053613217874977456 0.19139728801404288 0.02369102120805218 0.19959412114407477 -0.008705966355656129 -0.08405814845906653 -0.0010510763844337346 -0.03167765092932605 0.011404663620865318 -0.09982105116187649 -0.028957079879716404 -0.028026523306182893 -0.008623602362957634 -0.016908502373107225 0.003904720545812072 -0.008649264123270318 0.03575854704921571 0.011198455570010885 0.060295841998245885 0.05066618341493229 0.06991111641532415 0.08508234311071405 0.014878040759547342 0.07333055243610842 -0.001136289559914413 0.03234791578596138 -0.033028238614787306 0.06414702912789029 -0.03586304579144571 0.06295470807567888 -0.07379196787760922 0.13604819950179656 -0.0017435743140430237 0.12371639490736137 -0.006275442111802522 0.13909015276608888 -0.056099306412763575 0.141228293244576 -0.010913044613803336 0.164317215438036 -0.006775865090861984 </vector>
              <vector>-0.35541992944155304 -0.022796651440859003 -0.16600307937262193 -0.03230070040595304 0.04119075336180445 -0.05389506850846102 0.16280699204340124 -0.084031381203519 -0.094728345155644 0.01055166032591293 -0.0190776572953152 -0.006907176234121074 0.0028833978877287115 -0.021526702057149343 0.04883284171368294 0.001282144638214207 0.05842596907355994 0.0014557702274819555 0.07617225000005846 0.028581075379151534 0.07740191928856147 -0.002631675097666899 0.1220037971207488 0.019480552921084724 0.12728740019276613 0.028713530199601933 0.16706705497993424 -0.027691538781525846 0.09590261271714354 -0.0449256572225298 -0.26253279843109106 -0.009108868466013807 -0.23732476904719624 -0.024578420776047986 -0.16235632309179346 -0.029597653841640616 -0.10297950317764083 -0.03850877466977359 -0.04757664646138955 -0.058572861757194866 -0.30467921706154394 0.03604899397462932 -0.2526483901187416 0.02006308348882084 -0.22040695548919176 0.01924064427528933 -0.18736231173757786 0.008412957345972612 -0.14294348877525107 0.019162610246799834 -0.10557581806597414 0.033233813385493666 -0.06839625128286546 0.029194207383333445 -0.02743537701731629 0.0328070304046826 0.012529333234944137 0.03623366658447466 0.05024853416193038 0.03686357308802722 0.08486540617027313 0.036964157026514774 0.12122003371636353 0.031127935706299154 0.15859461539384498 0.028487086145815188 0.19255469682863224 0.029167066230703895 0.19688916010854296 0.003653578295833671 -0.07783350988099838 -0.02655124513977135 -0.05080541273785022 -0.005339202637112621 -0.07901609340837361 -0.0205601948015496 0.009797378725783311 9.699634888849762E-4 -4.554728292430854E-4 0.028157642980413986 0.028421886441757017 0.029187520589943516 0.028736887730790504 0.02997046192477855 0.04716311889425401 0.03599083598458496 0.08022001079679565 0.02114520743871586 0.07117259497586395 0.008419237061868296 0.03011599967294391 -8.002728849734113E-4 0.05236353651829697 -0.0323553268316549 0.08699897913212437 -0.0519964551220258 0.147558841989942 -9.007586921729403E-4 0.1345211185639416 0.0024939205702965324 0.11282648730953994 -0.02114824466584831 0.16266655235690253 -0.008258579785942364 0.17611718877631544 -0.022076516290116803 </vector>
              <vector>-0.3662197670560942 -0.03364144421386695 -0.16098576797604158 -0.035135961758120254 0.027363950702362954 -0.05020219733728126 0.13496275325558751 -0.07992693563253335 -0.09832699185136404 0.022862488544014965 -0.04028368352722526 -0.0019755535609639807 -0.0043186016035502775 -0.013910856818921334 0.06537942997093336 0.007357582137069222 0.07129359394504797 0.007346244891007648 0.08473342268399109 0.026204945909972806 0.08667822381817503 0.0016288884829708944 0.1254142737292336 0.0052860159774781295 0.12710252429445784 0.026394366853662175 0.1459833222099771 -0.030245795311894585 0.08018976827839368 -0.0367766160119622 -0.2628013851187618 -0.03779631125729786 -0.24015497812093958 -0.0391684732052148 -0.163824467267854 -0.03469360673662142 -0.10439222665440974 -0.038390749098561515 -0.04655372402611313 -0.05218280178797311 -0.2872782151741538 0.021661859130968648 -0.2508602106111299 -0.00276021224961516 -0.2183482904765645 -7.423070065480514E-4 -0.17768218627027754 0.009542476106613297 -0.1402208416653234 0.02612969183627685 -0.10298294098375627 0.03647178525241417 -0.06489668312916955 0.047509714197989744 -0.027350436907168135 0.05958979168045391 0.01067154231686308 0.05003006557967085 0.04936593088231084 0.04711487665823502 0.08383291302280906 0.04362683533228513 0.11792570327762052 0.03367045122869424 0.15618507905508042 0.03928364598350424 0.21688980098878702 0.012150657398810855 0.19937110901094512 -0.050152456342108576 -0.07280730537652982 -0.0032950303487116325 -0.04966450275311036 -9.072502990541834E-4 -0.0772214775838812 -0.011908619300813831 -0.020040717550676792 0.006380526204052613 -0.006735787067627645 0.028100311599001802 0.028914414832389938 0.03708655640410923 0.028520639021488922 0.03409610791785228 0.05012437300523666 0.04735760733507059 0.08361528491652277 0.020048235656476884 0.07120779613536546 0.006407949047025499 0.06870515067853225 0.00615419854845681 0.0570906681831889 -0.011813419999747023 0.07846150515807236 -0.06580770976590194 0.13236668498481574 0.00522804470632755 0.13713363384092817 -0.02691130660300923 0.15185248317183336 -0.009215614590399112 0.1653634345230277 -0.02946371494086364 0.14725177885774451 -0.017696976422481022 </vector>
              <vector>-0.2789305237439407 -0.03912698817675786 -0.1994959486354641 -0.0373901104634154 0.020199648247419773 -0.06272398084623755 0.14790470913016848 -0.10492374503215311 -0.15392230931899986 -0.0015380759225958607 -0.059017229384262966 0.05172667893770293 -0.019429891738849132 -0.037715280416711586 -0.03664523498014472 -0.012417916504773668 0.05288907404191369 -0.04154064418227071 0.07810613243500242 0.051109961412769 0.09412360009410217 -0.03214628419513796 0.10994954156337441 -0.015110843096088783 0.15351571579112913 0.020530457893564818 0.16528203648784115 -0.05237795935777492 0.0984740971091377 -0.08187970307414127 -0.24553211948792508 -0.03874784295689887 -0.22439929051219165 -0.03636970290926746 -0.15391630860751845 -0.037220984739978896 -0.09929857113380867 -0.042431168857115974 -0.04153742995524183 -0.04923906428658784 -0.24612227084074884 -0.011582283487537485 -0.22399279644427428 4.93378770213479E-4 -0.19585636293261888 0.013571382691473446 -0.16394977701897026 0.02593727854052324 -0.12979526120841253 0.036898611945356555 -0.09597280362713001 0.05019735013692787 -0.062283718799407105 0.06432021101137046 -0.024987403626525313 0.0780603033154641 0.017216563262613838 0.08504770229877523 0.058097494774840525 0.08136746042986383 0.0913229649747666 0.06935977666286931 0.12481025714309404 0.05982122903247986 0.1700369900066602 0.05472038827962651 0.18257814566774866 0.020627514915481853 0.18417336248674618 -0.002628126537308484 -0.06954041064198255 0.002454931466450136 -0.06870715371715581 0.009269725896558454 -0.060539994826445405 -0.007337591257727166 -0.04319526206714197 -0.02405945793336685 -0.044108624007162686 0.011214510201685903 -0.022575565557162253 0.06398225815880192 0.021441312328081084 0.06969154574296739 0.05819838345618926 0.07043142112251356 0.08791613713515302 0.016476248564424863 0.08388094355948036 -0.00710075424246733 0.02770911247772518 -0.04739560136941731 0.08488265540889631 -0.04188846380781282 0.07633015433866754 -0.06043624178159875 0.1451194481138177 -0.005215222050294236 0.14694100560684906 -0.012090848312985611 0.14924368221065082 -0.022421777099227637 0.1652866954547895 -0.02178485375547136 0.16812239950662686 -0.020468810774742108 </vector>
              <vector>-0.2520195448510685 -0.03899477052757596 -0.1850128815986198 -0.05338387655317321 0.021282504152554883 -0.06170856506807068 0.13508299303660393 -0.12291478719275953 -0.14723594407981752 -0.008727512958244399 -0.07275950947532914 0.031963407830500536 -0.042971738175064084 -0.03496356996242157 -6.361338912903593E-4 -0.028606410612758048 0.06519867891605427 -0.029612528738986482 0.09313070250073459 0.0517558957659654 0.10441765470138616 -0.020734544099965502 0.13348556659418115 0.0057036275468684994 0.14588461127910873 0.02709722392450146 0.16868499437239562 -0.019667533687550424 0.09786500016491471 -0.08519566746981612 -0.24659213901369675 -0.044315238562028264 -0.22295662112447462 -0.050875376897898464 -0.15350022192040907 -0.05596498180285525 -0.10051755662968728 -0.06623304320749061 -0.04205902644465029 -0.07387364864368748 -0.24043256058773407 -0.005343814935993285 -0.22542651868737948 0.012009721464581784 -0.20407419518789752 0.033476211763089306 -0.17576965435808517 0.05707501816247817 -0.1350322642909676 0.07147506204881274 -0.0972963512160343 0.0719869021745585 -0.06380758542539929 0.07597293950582402 -0.02632607690137772 0.08605116996687438 0.018586663422811824 0.08766773903917867 0.05407801965744677 0.07696428792918261 0.0901275478517294 0.07257892880001657 0.12029514319425016 0.052531981256009816 0.15169865915399064 0.03801891441988923 0.17178399446902567 0.014885050290244416 0.18860569808456187 -0.003144765869436409 -0.0927303706418956 3.203570607142117E-4 -0.045407174950615484 0.009569658148540007 -0.08024910488388351 -0.03120033728329012 -0.038570315501605966 -0.010993247860321112 -0.027653593499095894 0.0010877752071989228 -0.025111528506379738 0.047740533805358414 0.015744143052225944 0.0743868668144028 0.05600099464612788 0.06905635030369124 0.10284694299763668 0.015445318312534173 0.08606606346759084 -0.010184511983849037 0.03190004035383969 -0.03545954794139127 0.08059338149941932 -0.042218725696766546 0.06991817995677463 -0.06009936986054736 0.14240782773917016 -0.0033058807481089365 0.13554505398915778 -0.0120818721163273 0.1481194676094971 -0.04534523364842229 0.14912923180616625 -0.018952261137486485 0.16566885317310182 -0.010719316473793717 </vector>
              <vector>-0.22667023408894413 -0.03173195494378177 -0.18144293794175798 -0.025465125493957776 0.021744401787906816 -0.07579343997055825 0.24512262055286899 -0.14006118303121132 -0.11995926713110565 0.035760848066492226 -0.09934806103914662 0.025283036174534892 -0.05394861567568463 -0.024971935894695246 -0.046914934763915034 -0.02017221196228746 0.022002609970220972 -0.027846505476170527 0.04947111560674316 0.029363741765084782 0.07116108898144877 -0.002368124685248366 0.11395362312041638 0.021800956975433966 0.12303924812934704 0.04012078166955161 0.20548543317137863 -0.026977045189508577 0.13334515140579842 -0.09613714158778498 -0.2401501565328588 -0.034843395469501166 -0.22130928501999747 -0.027017521968368464 -0.15097607529421406 -0.036386730806897555 -0.0989602121097957 -0.05035136453240182 -0.04340260321809928 -0.06173871247039775 -0.2242518589356747 -0.011458528849754929 -0.21593126071770763 0.0024606438973577213 -0.19439389160639656 0.021496051776272375 -0.16463466377212793 0.03660711504140153 -0.1316465416362031 0.0492717456235199 -0.09635703888651147 0.06056127521051524 -0.05934830305833695 0.06772262979977027 -0.021139487685797768 0.0732922031141016 0.017758714756347098 0.0744989418586678 0.054125692890614086 0.07173814395606318 0.08896381977852856 0.06794694259784136 0.1249100530570888 0.06134931342320281 0.1608793430713101 0.04884836121908204 0.18855590047122386 0.02544493580618189 0.20223926096201944 -6.592855337670817E-4 -0.0942086404696096 -0.0030261798078082564 -0.08540740314977298 -0.011406068184447898 -0.072446299660811 -0.01937358493549003 -0.04399641001788501 -0.03498260221659305 -0.0635074525583034 0.006726430282756319 -0.02965665392175573 0.06985056131712755 0.023145823128222817 0.06967987806238543 0.051776252959443096 0.047936169530049935 0.052751578183930725 0.028281642756196223 0.05234107518757679 0.01347106246588126 0.03173896232002806 -0.038809667849455054 0.05450032164806599 -0.04286539235324267 0.07418957718060958 -0.06501254200987565 0.1510079976864642 0.006167497994488456 0.16200643226105957 -0.012441627264244526 0.15404402712982498 -0.02894003196054735 0.16366312601936117 -0.0690797142461135 0.1860850374745649 -0.03576329168984922 </vector>
              <vector>-0.24739827226686822 -0.05199336557827226 -0.20118895708699877 -0.05443202302758822 0.021310174977239013 -0.07998698948319523 0.16609686046530983 -0.10157799289008512 -0.14809951711286148 -0.003476905366839138 -0.0298651692037303 0.030139076501434554 -0.0137449630751867 -0.04063399614822268 0.04129327527620161 -0.03923160673399034 0.05988242280786055 -0.051100370690296555 0.08089256393917707 0.026911157610958112 0.09206557772353435 -0.01712623449298485 0.12023477442409412 0.01906703810411926 0.11873898128046992 0.03544182697336434 0.16077569967123104 -0.02612403282075168 0.11207025922476765 -0.0813532356054634 -0.24873384610777574 -0.05013833659189797 -0.22910195769729466 -0.05010259945580793 -0.15763515716507015 -0.06197300736839121 -0.1026494441084298 -0.06539872380244541 -0.04552289784284369 -0.06638556377366978 -0.2557183863415065 -0.006676674733671117 -0.25117569378869936 0.012689980494432157 -0.2328379006176722 0.04409021266722494 -0.19672249526127247 0.07074342115062279 -0.15315774022145157 0.0863988167686999 -0.10946270329530818 0.09280670601696059 -0.06594162965440664 0.09397277415974896 -0.027646456793159413 0.09085472533608734 0.007332379137209945 0.09506676742920263 0.04796225252200822 0.09535518544957962 0.08520466141857101 0.06602547655167798 0.09980947081315322 0.03561156761686648 0.14598525386540478 0.032594455233765716 0.1594319198067761 0.006670871736924808 0.16221652197713626 -0.0113381644875372 -0.09000345473418904 -0.005472370782707892 -0.007872444602120478 0.04466969183202742 -0.07499010372945575 -0.02180415642694376 0.004438148738231637 -0.0236626821140137 0.026312852993955187 0.01762559941469291 0.027602371370444988 0.034331988349649845 0.037013152449324196 0.030241295299057842 0.046001577128219145 0.03944025789995719 0.08662311063472329 0.01720951149424735 0.07737523366667752 -0.0028765446448942213 0.02790773058704984 -0.03445163256405797 0.08304862799648842 -0.03725459985762306 0.07797100160519124 -0.056326393865690064 0.13680651567940985 -4.3390708956822857E-4 0.13175131940076207 -0.00785229415555061 0.12608829361754298 -0.04207360993851284 0.15141202282294636 -0.016506020873335806 0.16781418268518983 -0.010194368727294466 </vector>
              <vector>-0.40247708054646447 0.006801629719073041 -0.13012646083210377 -0.02630823492877911 0.04920213315436931 -0.04860406009378279 0.15319829858993575 -0.06765281000437352 -0.047225758454589956 0.004359289249266291 -0.001966246854432965 0.004149885602344139 0.004883823325827195 -0.01948576709006292 0.05094564071261873 3.1497628476700665E-4 0.07377373966150379 -6.685370672498648E-4 0.08400307455573627 0.025590670208155024 0.08505222392869476 -9.928062321423077E-4 0.11001972549250437 0.012192556076080543 0.13477383185241246 0.02439611794906576 0.15550463266267722 -0.018367221543699186 0.0857708476852192 -0.04328678025380239 -0.27210342035065793 -0.01005895297630674 -0.24972392959184728 -0.015007919054134782 -0.17295624306429305 -0.0254122638843962 -0.11381227829289216 -0.03236038919543836 -0.048428514446162044 -0.03506457399591995 -0.29407162382434554 0.03225553287265596 -0.26518413696880905 0.008483578229491917 -0.23514207875055873 0.008419629067453353 -0.1991486409300692 0.006831393245148365 -0.16087820567554686 0.0049380991662382814 -0.12106287519204008 0.004102603743798245 -0.07954342968108763 0.0026726160834376353 -0.03120111316239828 0.0076484931441443554 0.022748959897226244 0.03829358047337776 0.05197587865448734 0.062227168196968205 0.08923795288583528 0.04679907048189975 0.1251678910126305 0.040252894347379456 0.15933291227623492 0.02710098188207219 0.17925755377245334 0.008363902883064288 0.17681876233885124 0.008522541428511613 -0.06640283332715516 -0.043650253637739764 -0.04236940397622859 0.0372171984438279 -0.0687153985883487 0.007210715325946397 -0.005332065806245737 -0.0430958088390889 0.024456153034042402 0.03510768727410302 0.03379565630560925 0.013600088492591918 0.022627496993849784 0.027089870353330173 0.0443065168905203 0.03969318976466894 0.08992914465369549 0.021241650452284017 0.07723336628299425 4.8494454159385414E-4 0.03319089570213725 -2.815468925838078E-4 0.059316930614900766 -0.02486169462645489 0.07902347526457312 -0.06323487805343556 0.14186110209002714 -0.007564800007595817 0.1330205722445319 -0.0026659038865908726 0.12840995926424265 -0.010318534729590928 0.16987226397754318 -0.021012112159554147 0.17916032253839168 -0.006406705830016729 </vector>
              <vector>-0.3818570657805322 -0.003938207269314584 -0.16985526601258358 -0.022759303678516835 0.045865649826107364 -0.05090012757098092 0.16659740163217893 -0.07154298423042946 -0.06859593752486629 0.002666062084303592 -0.001260857740079604 -3.253046698823855E-4 0.0166634677253049 -0.017797919854520127 0.05071277671115221 -0.0014504558776556814 0.05953898017840171 -0.0014673707265965182 0.07720107520083472 0.03085621182485798 0.07141265900343788 -0.0041775835749127 0.11409903385062953 0.018133890947465023 0.12881157806657714 0.02912663814133879 0.15430388573909226 -0.019327638294568263 0.09673824682058811 -0.04298604332863472 -0.269519998085972 -0.010454297661320666 -0.2461060908113789 -0.016084432170406858 -0.16567498007773368 -0.024007226507566714 -0.10918546288858513 -0.03890664965062075 -0.05271887293238368 -0.05973463334763581 -0.2958700714731633 0.034304843533177726 -0.260644483337309 0.01315858071614934 -0.2292222586671757 0.018229243690030983 -0.1959307670505468 0.010529270517946814 -0.1587881174194338 0.005921598277813094 -0.11570465578934772 0.009050272142890631 -0.07141858803754385 0.014468674072716129 -0.026051296359299342 0.027466577149015847 0.014973719465959337 0.043488024603696655 0.0500118382266089 0.048681435114418144 0.0846002700393718 0.04226894883163666 0.12050653083555297 0.038480554147421374 0.1546029712868355 0.026441303279694843 0.17392718107527663 0.01470003658143721 0.1870987953998652 0.008961872769415208 -0.047026530818103096 -0.03626600747217619 -0.05496030190745463 0.013758495278772882 -0.08497935627828075 -0.02324836010876133 0.025387350033871776 -0.004901660521101846 0.01537171394990984 0.03656071646117882 0.036665091564042115 0.030565168781228946 0.031305663796514005 0.02619172764329805 0.04515757518914356 0.03950198700826572 0.08120756582802448 0.02134592632673739 0.06936337808047388 0.006630354124770571 0.05567610362061133 -0.0032463285828652657 0.053244871737867135 -0.037540809232905564 0.08544117358443426 -0.045237797985904535 0.13850306428391373 -0.007255112262325407 0.13179734932275808 -0.010856198451770407 0.12722468597751385 -0.01483397281562058 0.1650566307916445 -0.03361175115240111 0.17630268014727576 -0.008630237050283296 </vector>
              <vector>-0.2526550429951066 -0.029390251369529906 -0.19993739627739993 -0.03638125233379462 -0.004978546440021089 -0.0630677002664962 0.13301818802324936 -0.12281294152384904 -0.1661656799518753 -0.004856083300335656 -0.07821285853946422 0.014456797092834511 -0.032324480868193776 -0.030253489119809608 0.009000623809844753 0.0034091386291920734 0.056866732257169456 -0.024479301346652587 0.08602465016254375 0.02539063858005637 0.08800454357642674 -0.01677350001963495 0.09340316646422606 -0.015210268701535287 0.12204871527615169 0.014720114508506512 0.19403729664662864 -0.007130144948413403 0.09706830409392604 -0.08278479017186201 -0.24622930764920306 -0.034775430819304474 -0.2240701104748499 -0.03620132014193242 -0.15473810542571045 -0.04987232996961916 -0.10008303968385142 -0.05839239744877525 -0.042727591683260804 -0.06340011126123363 -0.2617945359623885 0.003067289855325065 -0.2319918067636057 0.011920690259608532 -0.20258584308700592 0.025476924328994358 -0.16899488431311183 0.03549529345365812 -0.1338638627918101 0.04390685266261868 -0.09768168994533899 0.05190019763973387 -0.06085973709573138 0.05831895298600701 -0.023444413337060883 0.06689945178779327 0.01494539466606918 0.06943222785234214 0.05045419828838715 0.073374341264411 0.08328456048367688 0.07795642042243943 0.12169376001156543 0.08893066616203134 0.17470748988648052 0.07544986983210338 0.20144586689723765 0.03471265368234354 0.2016799563827593 -4.134418129266709E-5 -0.08984646453975469 -0.0012721375901272036 -0.04170944398770929 0.019632478782661306 -0.0729577368010442 -0.022659279593943368 -0.012087009471223178 -0.00580089695448328 0.001341974651542259 0.0035745950538439253 3.858138835985446E-5 0.0360455777467319 0.024891265507032214 0.0575022423419048 0.057519578664589205 0.05828911489057083 0.08914729054820245 0.017405229779671204 0.0803844308583985 -0.003498634857457358 0.035396496429669286 -0.027385978837103378 0.08437887498778829 -0.037637162759524334 0.07749491315302581 -0.05730090314339528 0.10684281632993657 -0.039448985559120825 0.14273865548890982 -0.04653141063935295 0.1500369411530613 -0.030067572663946024 0.15331889561305737 -0.017807541718922293 0.16872542638480564 -0.002034598353936148 </vector>
              <vector>-0.34804191542599483 -0.03291260890355833 -0.15956785172974425 -0.04224566223113568 0.04765137516809169 -0.050349111359276104 0.14985459393620815 -0.0666348580430402 -0.08058498628732988 -0.002389016917980368 -0.02994285969913607 -0.008442228643553911 0.005480652537364528 -0.01918672524505258 0.054026853801963134 0.0032247750970167887 0.060276952491168476 0.003212804559462626 0.08192519581471458 0.01919546696048264 0.08266085274172001 -0.003216649739249575 0.11855717626360167 0.006341091338794375 0.1264163191669932 0.02458599089693905 0.15467530189854528 -0.019695971534760392 0.08501133268379121 -0.037858732312670826 -0.25981588799593947 -0.025862470808135602 -0.2360631301983326 -0.033668701022634195 -0.16267341530990737 -0.04451097986976822 -0.10568713266844837 -0.047508809127245186 -0.04636029498879958 -0.053240412377385235 -0.3163658849337261 0.0241626150147933 -0.26421365993839 0.037856765842145715 -0.22478201761355976 0.0412504737102618 -0.18590519051967608 0.046879507616195526 -0.14649641260345478 0.038040459002230166 -0.11132110332330122 0.029185580307965663 -0.07200649512382513 0.02814247885396162 -0.03184503984220274 0.028210323977015013 0.009611130400130001 0.028851617001729887 0.051914890970987004 0.03430641814195102 0.08499377665594433 0.039003024306463255 0.11732488091841098 0.02945957185356938 0.1568225836643689 0.02499371664651284 0.18345219347314587 0.025634174424964927 0.19592633892933034 0.008481869039425528 -0.06873864643756533 0.011131052941513005 -0.04802886182602665 -0.010335245690984854 -0.07561613789519664 -0.03893461912940537 -0.019980828101250334 0.0078094148508953114 0.006441468552548877 0.03394265878020673 0.030812915079476748 0.017528232797081128 0.02344837503160447 0.027566065143090835 0.0433565876928631 0.04354796232868093 0.08682918452452111 0.01759976158106337 0.07548347770445023 0.007565018964539019 0.0575414909944299 0.0019530468985162917 0.05798449571985202 -0.022569880638526257 0.08372523773432305 -0.05672524154241988 0.14690037355516386 -8.095541768418334E-4 0.14045790474688385 -0.011735423790265563 0.14405648318823888 -0.02672523602620735 0.16586714971421804 -0.010662464469125572 0.16455020670675313 -0.02344133527824448 </vector>
              <vector>-0.25511796972594064 -0.030355598275428435 -0.17884037598718827 -0.03384725715173943 0.0067751430733036765 -0.08185808102654216 0.17729686181527696 -0.11977677991008878 -0.16025231661403685 -1.6039011196504124E-4 -0.07292049964282747 0.0169537539043789 -0.01770052947871903 -0.05341587490230401 0.0071360556573004785 -0.031179997421379974 0.0547354520063685 -0.03133125606105894 0.0901529352617934 0.051423884661363044 0.09920409000187796 -0.013945993865116076 0.13172600272526344 0.027492172055189223 0.14584325884493748 0.03227769237868111 0.15885649115151596 -0.00559349864276276 0.12071106878790752 -0.08808645392771965 -0.24384292719530024 -0.027950666839278417 -0.22015874675488592 -0.02277143197692997 -0.15402308343340265 -0.050059050639812995 -0.10226869492083737 -0.06706290968247709 -0.04551580152262926 -0.0828407066146045 -0.26246545742789834 -9.946583764392017E-4 -0.24420816994193717 0.029485012590550645 -0.20579947589684017 0.04169145654255561 -0.17014378672140756 0.04641481321149704 -0.13474374416412846 0.05018989204018766 -0.09882637247154716 0.05403140993375082 -0.06261970383959196 0.0595303883790973 -0.02553694536197032 0.06498834052293556 0.011424550821179127 0.06989363076673881 0.047383199953874175 0.07573465453145774 0.08495528232170715 0.07245493944382533 0.12059095132262168 0.06047772788740856 0.15200008673139606 0.0424964155392612 0.17101814317744446 0.017487118453787195 0.18044522158509826 -1.1122570199818826E-4 -0.10247408173629577 -0.004820589004157459 -0.0390302990550106 0.023144600545449444 -0.07986269253207481 -0.037714499179465774 -0.0037594323573968825 -0.0072637796676578055 0.007060198039869999 0.00945927248557264 -0.008831510600269252 0.03415033164683815 0.014327766100508094 0.06241286548062356 0.0529693454797008 0.06966872085180019 0.09993398667354313 0.014766052135252946 0.08259990506850384 -0.01003885420946097 0.03095048993074006 -0.049811142711350134 0.06282712257818379 -0.032434462525789194 0.06813124519568019 -0.07147624344541863 0.14290671406247807 -0.002481491566211448 0.1352581177660104 -0.008494897188622825 0.11297991919556134 -0.016230084546890948 0.15814679772991516 -0.034850019706579 0.16059621432257487 -0.00966725110895273 </vector>
              <vector>-0.24689158280023904 -0.021108464636172854 -0.20453066881631093 -0.017539368493532815 -0.011925401055462845 -0.05487970377428872 0.1657908108579624 -0.08669699111258954 -0.1837120206324746 -0.0027341635326832148 -0.10175065632100527 0.03474379287243698 -0.04203194927252977 -0.04736907846087641 -0.007912732440946408 -0.04064228571591978 0.062365779930457374 -0.03755217315522137 0.0860072773151443 0.0560244066862417 0.08834898372717258 -0.032595202036293 0.1472321514841096 0.0070946199786855405 0.13467817213225583 0.01664903509542995 0.18415131801101253 -0.0012191370950421325 0.09738236381413946 -0.06814788880235209 -0.24274496390917155 -0.026028282158806215 -0.22299755840389202 -0.02401879349180709 -0.150482637431905 -0.03492176334517291 -0.09830896946546906 -0.047089420927602633 -0.0428310505243044 -0.05542032410447802 -0.24157078323606188 -0.0071799643161649974 -0.22648685698584226 0.011900799325100303 -0.20025316090283027 0.029739898255341436 -0.16638451899001075 0.036502659491187986 -0.13103363472091767 0.04058474564918441 -0.09518485014089637 0.04567907660926093 -0.05828766144717055 0.046899213412636476 -0.020199532425267026 0.050727679822571564 0.01648194812697724 0.057786441362401984 0.05165270389838182 0.06128674018591462 0.08618545374582529 0.06164706629369667 0.12136091604637142 0.057579927944280414 0.15792755346398663 0.05376973812981335 0.1912837672860235 0.032044569771122494 0.19696117082988449 -0.002731935539293951 -0.12856847796124848 -0.0052020910985260335 -0.037445081148178946 0.023426055572862585 -0.08220398691264443 -0.03990867053076814 -0.03184710728738801 -0.008710615709121258 -0.023602146359690136 0.006221809074795753 -0.006801011915720968 0.03994972791646886 0.023037419634538328 0.0508683698713814 0.05137067051313175 0.053738308519222025 0.10044625065656018 0.019487983606208598 0.09492440474454615 -0.014116174017807605 0.032725553459538106 -0.0475980697077809 0.07965125602604663 -0.038020746952392506 0.07863377496198869 -0.05659695100199671 0.15300101974574531 -0.00488127678130887 0.1466787074348899 -0.01614666368214642 0.14716984425936258 -0.03150233780912432 0.14973603629179874 -0.020587813572821377 0.16080369310972806 -0.0032063138841540075 </vector>
              <vector>-0.3711317408761648 0.005188360557342835 -0.15598029493683455 -0.024582423335547193 0.036534884114667175 -0.05125519524459794 0.1627026055164501 -0.0663439788448788 -0.09548133342060525 -0.0013015428801806707 -0.012035810109952758 0.007644295430934901 0.0011978295687965679 -0.011783005004988441 0.045555043049172086 0.002522137474802558 0.07579634706584383 0.0031662193646952 0.0825303634182034 0.026038620885999862 0.08483258426323341 -0.009363491477669163 0.10985724069606774 0.009283320598024529 0.11969685258971692 0.01812983352959202 0.16533004863341447 -0.0020172032872191256 0.11965420811123824 -0.039340914328905574 -0.26681717155776397 -0.008720257654558989 -0.243822575949199 -0.011824631060099688 -0.17058237610010604 -0.025669971344471833 -0.10979038389548879 -0.026912630339369657 -0.045144433108657386 -0.03448184583638785 -0.2937348028725037 0.03741862824556355 -0.26073085508584326 0.007094833184116554 -0.23174605650879643 0.006790669687710731 -0.19543052713878759 0.0056797685268634 -0.15725444659527485 0.006330348564609152 -0.11698382901311663 0.005719345013005459 -0.06845601462412308 0.019541203495320597 -0.02780148387138546 0.03724660330068099 0.006963251187206757 0.02965627517981501 0.043890207390263954 0.022746443887370137 0.0879211549691856 0.03475505491063761 0.12237602830562877 0.035282490176117266 0.15449412631403972 0.01993359239967557 0.18574620608346684 0.011831615613128937 0.1928697898482907 -0.0039041004047872495 -0.07289163514344182 -0.03297513391557189 -0.0503173724887185 0.02702162779637167 -0.07892009979189148 -4.73473528733552E-6 0.009197696466312539 -0.02166272349028004 0.035148946023071254 0.018271109916644636 0.016385034576809926 0.0049437571574767695 0.01919736205686852 0.02560021585518423 0.04264493770354301 0.033145845318660515 0.08741393388822848 0.023846423076535693 0.07613710976453819 8.631489931407695E-4 0.027707816152628444 -0.0016930531997275487 0.08248132618322697 -0.029744333999820197 0.0870654235545779 -0.03033256437160204 0.14369197048409177 -0.004141671520772935 0.1397484970728267 -0.011242258633835659 0.1387294598313925 -0.027850456978811323 0.15773818062109943 -0.010326997311017775 0.16381677758455349 0.0017833310603677932 </vector>
              <vector>-0.30860118145396553 -0.009130954754949246 -0.26502041576602964 -0.009570924302704696 0.03632501620985261 -0.02628542201572041 0.1613194609290633 -0.030951740117770903 -0.23861354389608377 0.003950260118612128 0.009739647796795587 -0.005207260474294724 0.01651396257932275 -0.011988114584409643 0.04621341339380342 -0.011889978167148037 0.06439250258404325 -0.011288097683126042 0.07778181371840137 0.014349791701389008 0.09780562098058168 -0.015950239587525655 0.12584211155090455 -0.005102665438449018 0.1216712179055093 0.007691216131368613 0.15822170397432964 -0.011806454182472451 0.12856067059560142 -0.028173493394841348 -0.26007149767638577 -0.010701730973639644 -0.23869617281916453 -0.008614082130459198 -0.16275753456425565 -0.015281000077100818 -0.1060253695802468 -0.018468100429737865 -0.045947948803378644 -0.02217090598782346 -0.2750002898405763 0.004130241292447493 -0.2490868453257892 0.004341804084795359 -0.2187433950278653 0.0053035157266944286 -0.18318667018042645 0.006189867314975762 -0.14660907553460495 0.006987722706898658 -0.10872268334773458 0.007391112446138043 -0.06893956151218535 0.008650483987871223 -0.027101383221686436 0.012073127111940026 0.01582989563782051 0.01899902505917372 0.05587110954648568 0.029520622473474638 0.09033106841124444 0.039143174062121 0.1216446493912779 0.032168182049677314 0.1570896374528741 0.022930825558074918 0.1859921484592843 0.018886783346676744 0.17957048026135355 -0.01238267405668201 -0.08672310419451686 0.02321412333742067 -0.041747490658125774 -0.019887426939356148 -0.0717317714256901 0.008172274727296445 -0.002595314265478408 0.015489474258201942 0.019794051576793828 0.025067970477022368 0.03569166696147505 0.014457419017635639 0.029824457355181494 0.01840922711915501 0.040889378508037734 0.03649293724486064 0.08414375111748879 0.0186903190752092 0.07675359520582321 -0.0027914129670050707 0.02921738698703541 -0.015789670980818432 0.07912802742061878 -0.01746362199434881 0.08069040220328777 -0.025713280467154244 0.1456520627410716 -0.007965417298304937 0.14639440963867584 -0.009734155073496396 0.14809421628800046 -0.01164692018502838 0.16411390697032568 -0.012340244838832112 0.1748178047418255 -0.014405511325931417 </vector>
              <vector>-0.26693839051535245 -0.04189051892732913 -0.20691821260059703 -0.037951342896341875 0.039873301295441095 -0.05795509060760887 0.164153716867091 -0.13050917470055035 -0.15140362025232146 -0.004812463424336477 -0.07228028591760512 0.020958863722111372 -0.017232543942856556 -0.0276501115354497 0.014684812911612739 -0.022764692361953585 0.0728031506164912 -0.023506887517204894 0.05953428615024103 0.03951758500331787 0.09993982303373718 -0.013886879542081863 0.12130070527225423 0.018517373010375413 0.11264058078889454 0.030019408588050196 0.1710650632144817 -0.014139923563123161 0.11010886018107853 -0.08663057784465679 -0.24604059290911204 -0.040407661207621945 -0.22475452624512976 -0.03923675151765296 -0.154537799777711 -0.045570884213334106 -0.1007478399576636 -0.04971687586153634 -0.04381614578960441 -0.051215362414470694 -0.26197504800715343 -0.0010706501726226933 -0.2390370702797394 0.01747652545655396 -0.2104194531308319 0.03430340428409332 -0.17992795135650708 0.051322232383685044 -0.14080151586663844 0.06822739414924135 -0.09753144822048246 0.0648868954032494 -0.06190831897244939 0.05913415163152549 -0.02529074055977934 0.058475410389380825 0.01237073593071826 0.06367520431376614 0.048593935621916974 0.06050640178207808 0.08261683199750107 0.05418726367912773 0.11769465608705536 0.04729817962454677 0.15152395780360625 0.039574779300118296 0.16957697923253895 0.015324227973192345 0.18802914329235157 -0.002125996497840836 -0.07516910854096488 0.0030662426977223654 -0.042460832097551686 0.017516116792746984 -0.07434020432190948 -0.024160372824645913 -0.014545763615475537 -0.0030538947299751213 -0.00473343647916648 0.00889455885806044 -0.005251978964774549 0.033370387745105305 0.01764892865796752 0.0529142256716109 0.048883779608033126 0.047965034638325 0.07902059018132569 0.015414182429789858 0.08054462617088824 -0.003508492319077644 0.03079288103285718 -0.029198304164614965 0.08427038761737468 -0.04074801892605344 0.08173604133644762 -0.05617039861056117 0.1493445288932015 0.004200220751952966 0.14860038380462132 -0.016769849968948498 0.13783626979634309 -0.023805856790076463 0.15780507664206223 -0.026016995875983988 0.16506879428324311 -0.012272241264074026 </vector>
              <vector>-0.2275418515224472 -0.03561172213377524 -0.1969372360174345 -0.03701413380313433 4.474915883312617E-4 -0.09732668084675745 0.20207502147193102 -0.1439933170302073 -0.1545846764716219 0.023607167596484558 -0.039779479725259345 0.006033651583834451 -0.02642115178963372 -0.027216274583644243 -0.009507510739298702 -0.025213107742452903 0.034470979473189924 -0.02269860174951131 0.07481243540319572 0.037066787190085076 0.07646973426139592 -0.0025570773319908502 0.07807622513275295 -0.0014676648295587832 0.08883695646440626 0.019169912589252564 0.19703651864906702 -6.821756418023614E-5 0.12271095831177073 -0.09351702319042507 -0.24355107610345844 -0.03814336760130388 -0.22282829809570953 -0.0332345594584698 -0.15959187212313175 -0.06150845317517716 -0.1032465519215306 -0.07275252708886987 -0.048763192975797495 -0.08353569803241798 -0.2359372146365822 -8.598502802409438E-4 -0.23329477373637064 0.015051710698598429 -0.20999245106705788 0.04135954926880707 -0.17387369583015674 0.05550287233938904 -0.1378515394187902 0.0634504867276156 -0.1017695380964242 0.07008439692655137 -0.0642471186664605 0.07752213554794449 -0.023493034205262428 0.08070840617182028 0.015300444820377913 0.0765965990542718 0.05092522297667846 0.07253242188138644 0.08550616492275281 0.06787959739523354 0.12035397815769953 0.06152758203084079 0.15546810612230802 0.05811891775993864 0.19432549132257498 0.04338682193207996 0.20298793556541805 0.0033675457952839216 -0.0917834103947371 0.006477900284656195 -0.042072678489800286 0.013972178098132247 -0.07427673846408188 -0.02491954263449042 -0.017026624539608796 -0.010169207135287467 -7.515682378811745E-4 0.002156159660600168 0.009961545941902595 0.02830871767635983 0.02271214568463607 0.04723658432898198 0.04949272759235663 0.048229948856304175 0.07583007195451577 0.02433183628765658 0.055366697079426465 0.015787352845477522 0.032084288525019905 -0.04005094707058221 0.05115920351817567 -0.036509886954117395 0.07125832298883358 -0.06593530800165465 0.1385930675278853 -0.017708178804566484 0.14172109782613992 -0.01463688527569892 0.15380276758937136 -0.011209906100098931 0.15442115817335048 -0.039591631409226155 0.18291652422307264 -0.022017470699746765 </vector>
              <vector>-0.25116936940342166 -0.021559692941656224 -0.23085211913082823 -0.023157894792301598 0.03403872631895 -0.05911150514785609 0.17072758383000047 -0.08064027793414405 -0.22320678604799288 -0.0131204120441515 -0.09578583573880935 0.021144068119693805 -0.009808161177508809 -0.03493941853322825 -0.0015521741642726477 -0.03291058604171909 0.059359619266560464 -0.04585216866837947 0.08139392607066406 0.00996810960355055 0.1031629141743806 -0.013705959675421979 0.12413156404453449 0.003097425382797595 0.12655561769895476 0.01928633961178684 0.17425324622736918 0.003074617489386342 0.11760266668563696 -0.05772764439817634 -0.2435289915594498 -0.023494910603262243 -0.22439826261184476 -0.024862320777868763 -0.1532982536386832 -0.02412816580595334 -0.09752243400512121 -0.03078146150573064 -0.03965514708379652 -0.040785056557118865 -0.25335620405731163 -0.0036461423821755705 -0.2343484487291977 0.01502691827945686 -0.20441079859817526 0.027596263204458144 -0.1704453891130285 0.03685542904302926 -0.13493331146965343 0.04209656249872112 -0.09842466766971054 0.04553586116440714 -0.061592160618378 0.05013505723287742 -0.023985956910937186 0.05317326386181004 0.013571010947742764 0.05713352882066879 0.04947276953729691 0.05753236833013293 0.08409327153056652 0.05827305101281727 0.1193028513707934 0.05765597827506316 0.15569732121646196 0.049946292893429146 0.1813690495241322 0.02351395427751053 0.18956366909943279 -0.002610588639702257 -0.08166468298003514 0.010020602856935085 -0.055006549486688185 -0.004949598146971761 -0.06142916755920773 -0.0013847933574237421 -0.03376513676978275 -0.017579152242171613 -0.012762950924008592 0.005940952641996165 -0.001550215082356097 0.03362666678205142 0.021829629519889364 0.046943809642965295 0.04697313962111228 0.04610386919452963 0.08635939757125091 0.016162845493162423 0.08329236190116383 -0.007126751245625757 0.027883771677976624 -0.045792487940794525 0.09765420593793264 -0.04056406368013993 0.09490507597125526 -0.04575669588193054 0.13752378093771628 -0.0066708688815349205 0.14389142367107652 -0.01266817866890373 0.1409868454752113 -0.029578206572707808 0.1652757238164793 -0.02738706903549963 0.1675820108856577 -0.017351763610686344 </vector>
              <vector>-0.3595002087783489 -0.025690150560431328 -0.16005585540772305 -0.028786440828651193 0.028906444672985313 -0.047250289267659236 0.14331403163890466 -0.06863401811504731 -0.0971612942269478 0.016872358840288065 -0.032899387143054834 0.002438390157436873 -0.00289889585662937 -0.014753785720082041 0.06730750634918495 -1.9503252038296105E-4 0.07343757845904175 -2.067868397809449E-4 0.08192375514058188 0.012165536660940376 0.09388039576862386 -5.071372297629217E-4 0.120125096297298 0.006400121135943362 0.13407391774253014 0.0185621167487416 0.1679141074931202 -0.03407872831139937 0.08817276114786796 -0.036160245492096364 -0.26527806542944193 -0.022949210005635844 -0.24205599469522554 -0.02705441476398962 -0.16509636367099453 -0.02794455516678708 -0.10583133123364225 -0.03371796395605964 -0.04866937095732262 -0.04723417422899639 -0.30135073318629574 0.03058169748656398 -0.25454272908914266 0.003932142715714449 -0.2240584096196887 0.0038739831684225304 -0.18752224923600128 0.003878536452069278 -0.14479438580419213 0.017048149804840686 -0.10800165378575904 0.03466087318844031 -0.06946874165020371 0.03640548879101145 -0.02921998501459392 0.04784359105962923 0.008368841425617845 0.054003754459792636 0.039001494761514405 0.03723386204793757 0.07710451726373924 0.029000461469677438 0.11631338505182004 0.027607707744424573 0.15069117054874534 0.017070166927477905 0.17779934800567787 0.007645769005299431 0.1970310988269303 0.0025115522584416607 -0.07515089288044356 -0.017693907517929278 -0.05354239910432238 0.008182800481444825 -0.07780740347442786 -0.0024366478757633734 0.013856730100526016 0.00174336807031316 -0.013204384261065523 0.023286881452402642 0.03102689063605726 0.039740688795284 0.027011806402672117 0.022733640443313118 0.0415803988787054 0.04479028005945979 0.08737904382379887 0.014500677453686852 0.07373925284428887 1.795783519480008E-4 0.07075464288138025 -0.0014423476279395 0.0637375675971649 -0.023905272349679457 0.08441510016985433 -0.05510324916939966 0.14227884053083703 9.532531201702152E-4 0.13976331842585712 1.257856429696582E-4 0.1472640270108906 -0.016696055688691286 0.16247088322347542 -0.00861371820515743 0.167466781385776 -0.024919082552763552 </vector>
              <vector>-0.22780364801825545 -0.05885827350033349 -0.17332840793297877 -0.005943967316604088 -0.009709441821811635 -0.06787500039081798 0.21038278069724847 -0.1332414427251014 -0.10836506348921793 0.04097334643657651 -0.08165611428181037 0.01972791811804025 -0.06868159403507952 -0.0077604883883690655 -0.05472805516540688 -0.00477965966274326 0.02076542127488527 -0.021348919265765792 0.041753554589317926 0.02426408980879741 0.047309788528522655 -0.0077841471153254705 0.15552876218224368 0.01326246480590534 0.1618829923044688 0.0254750904157398 0.20978337845533757 -0.022423605747920412 0.121455054817457 -0.09294034518127096 -0.2222011259940215 -0.05136142723689194 -0.2181070561252942 -0.04229478631500969 -0.15178661590818196 -0.03477528582662862 -0.10719488250339636 -0.06295355660004194 -0.04632018930321052 -0.07083740883350698 -0.22447164843226836 -0.00253858248665775 -0.21557592605354053 0.004135527921376132 -0.20198958007103524 0.023276447513420676 -0.17446311508419826 0.04228628863536417 -0.13884924277789779 0.052436278992728916 -0.10205870772483627 0.06236466173288132 -0.06273242964011347 0.0689534676658163 -0.02351394041802201 0.06820079272515596 0.014928806992887594 0.0660090826825395 0.05187867597369013 0.06425656862435822 0.0871276498724682 0.05957626709579311 0.12281250627128444 0.052132639486629315 0.15817620886917538 0.04128103537055636 0.19150241186003053 0.03212531460308669 0.21343287815509324 0.0030407130081332584 -0.08134542496020657 0.004248993701779865 -0.07590053508494979 0.0015704162232358203 -0.06788323971552716 -0.013314830886111326 -0.05555025740629103 -0.02537682798330474 -0.06604163240641718 0.01861608109447774 -0.01641873485745188 0.06680130723393181 0.023735994795201457 0.05399777654340381 0.04233270207000951 0.036759431370142634 0.048044187107806 0.031976822645626006 0.04579713186872743 0.016640413619294286 0.028867684228618004 -0.04350552231458678 0.03766943858130518 -0.0525335900046457 0.06960705731901926 -0.08018401452283243 0.16098606549031935 0.011064957123168035 0.17630762541601216 -0.0024335198241837597 0.18163145274166717 -0.023581926202901234 0.15776399721784523 -0.03811421246550288 0.19521240153077885 -0.038692854400901255 </vector>
              <vector>-0.21706409196333135 -0.064911708949701 -0.17149295561007546 -0.01880632530034207 -0.0013575955234296846 -0.08434692022765485 0.1991964393918014 -0.1230395892556398 -0.12364971842021555 0.03453864809168088 -0.10368727009586395 0.0251540871811251 -0.07335987880859506 -0.014610655062626248 -0.04966683554962615 -0.02103875876381485 0.04164404646855439 -0.010778534500473242 0.05037777413620447 0.03649251847173342 0.08984683337137353 0.013592969666422303 0.12211475146078118 0.01414017435822257 0.14958834559685202 0.029663946244521545 0.1937267524959078 -0.05645602932765631 0.10886490360925395 -0.10143619062591286 -0.2103631903260207 -0.05985201125688784 -0.20087082147408675 -0.05068397330540528 -0.15262447225631098 -0.03411001284486318 -0.10791799191477394 -0.06340030503986926 -0.04829922230209178 -0.08376000244819677 -0.21424078285227052 0.0016803229608771363 -0.20637242447452678 0.0054773090313524585 -0.1968223604122051 0.022799318789603208 -0.17274830397007856 0.04433792985041011 -0.13842591080753347 0.05977775520510051 -0.10104119731124042 0.07070361917611588 -0.06241137917349155 0.07887694779002857 -0.022039066821184013 0.08585247846738871 0.02144310660945663 0.09044008358587516 0.061120024335658885 0.0850315376589872 0.09568884105700731 0.07653831207459097 0.13051486352899425 0.06681328022661841 0.1859932079281916 0.06367876265118923 0.20453545686158733 0.019492218013443967 0.2011104152114211 -0.0072907581054775066 -0.10298829729796222 -0.0021110480963248447 -0.09830075227000545 -8.067306463901136E-4 -0.07861474194258808 -0.025341654827339955 -0.04971524104049809 -0.04126854226221259 -0.07386880500969778 -0.004113371447602478 -0.0405438327464065 0.07654051342460073 0.022207266833306396 0.07881688723128843 0.05539251223387573 0.05050941747429777 0.054360366068470514 0.0167521741120933 0.05132237112961441 0.006756320770616648 0.033434240307403745 -0.029609848112236742 0.06687414909292885 -0.037171168152798015 0.06314024375967903 -0.070308045065486 0.15199370756686667 -0.0020570261317128333 0.15769602493223 -0.012676061101560306 0.16554558907752026 -0.0304919691972279 0.15583310463576627 -0.03165382175183926 0.1849218026734023 -0.0723264707009322 </vector>
              <vector>-0.2533103428380804 -0.01816494507343057 -0.18228420526535494 -0.027750117277652434 0.044700889288201096 -0.09948769820416264 0.2113453402024892 -0.11971179612746419 -0.14901143005113537 -0.0016348528265373672 -0.039481467506427254 0.03358357305578596 -0.036840680099947495 -0.037110935857579 -0.017330427724426393 -0.04248327658587143 0.042883115287358844 -0.045545382682318475 0.05724056718213617 0.05003429931300454 0.07740869085979353 -0.013072280706345916 0.11941893602097037 0.03898550343462937 0.12569460247893866 0.04830941481758784 0.18413105812720876 0.017683485171018913 0.09966229991799706 -0.08527899268797384 -0.24158853605178043 -0.02382127190445424 -0.22243321134247565 -0.02649532556724919 -0.15624971644385982 -0.051460150078145375 -0.10423890608736777 -0.06833101393709487 -0.049556536000890494 -0.08315590549150702 -0.2540233998117428 -0.0036942105651644984 -0.24660719103072226 0.0247109440936835 -0.21324522379654098 0.05473257562031347 -0.17037027430531662 0.05965143108091364 -0.13516172506764604 0.058815650340403945 -0.09951635944234644 0.05905969445236304 -0.06358031270099389 0.05708355663824156 -0.02702942091626825 0.05863204251437292 0.010115172194680524 0.06169927391810742 0.04555241894803203 0.06303830811045583 0.08001764925535747 0.06495767894907764 0.11437948186013233 0.05253346286800046 0.14886649703692512 0.04422509535306307 0.17844036211457434 0.03690739101135656 0.19932509607159446 0.023525634956853936 -0.08596381980443688 -0.005289028462829642 -0.013368240255438247 0.02204642352136683 -0.07767639781824671 -0.023127151044079773 -0.02580110868913651 -0.01183323367748741 -0.0054031680398719875 0.0015601952960460224 0.012007889732546384 0.022587450731817095 0.025667925705791787 0.042509894895143285 0.04212210134732773 0.05666135340606676 0.07139273312432999 0.017869592103185603 0.06292386056485974 0.0019788689330124476 0.02698582385110656 -0.06104326622710622 0.0726498832110977 -0.03622473258198107 0.06704876873140982 -0.06082382658834203 0.14137304151580857 -8.025420776477284E-4 0.12696219238191492 -0.012005235959229327 0.13875142448019848 -0.05881281672384942 0.16872232682448202 -0.037470507885235246 0.17428195277318975 -0.018752297785132623 </vector>
              <vector>-0.26931528612396816 -0.01734364593668058 -0.24145027399745853 -0.04563773708978795 0.0028172983233845407 -0.07855320729173165 0.1400123424393479 -0.09857305358765245 -0.08963717350575649 2.668940666093571E-4 -0.006814757045813809 0.0051313137507398 -0.030759898452352177 -0.03543741489011878 1.4847204207917627E-4 -0.032198712403547956 0.050464839731380357 -0.0343843454691712 0.09900907858443218 0.05308709082822735 0.08047215841729165 -0.03479450339488891 0.14487813773581476 0.013835614179198544 0.13832992038360228 0.03855270338137699 0.14464758247196002 -0.03373880725581115 0.06374337993655556 -0.06658227317809319 -0.2593949452108219 -0.033158434945707194 -0.24673499114259653 -0.04664797366656144 -0.17303455874301973 -0.08037932771819029 -0.10836243087811735 -0.09737894619946047 -0.03986762010175451 -0.09140100499973433 -0.25952748104430784 0.005398623576087471 -0.23524157355806585 0.01845992496136556 -0.20324456404512528 0.02670263082351372 -0.1701052728102484 0.03925700479377753 -0.13948603410261784 0.055795026031603884 -0.10608523186970638 0.07304409250870152 -0.06703340851296248 0.08828588894567146 -0.024385469931954014 0.09409079931250945 0.01578478492196599 0.09560745837098014 0.05544672051393459 0.09477173124034054 0.09294924824229346 0.0884131003115962 0.13575021606079105 0.07388986784745274 0.1544683852262298 0.04117188815780454 0.16800922027144208 0.018661674384801534 0.16720985331611027 0.007678893797592751 -0.06798548021496045 -0.02991070128842665 -0.006996240050994944 -8.334667450768178E-4 -0.05331656781744 -0.016961950965251903 -0.011466631757377088 -0.02232170158170871 0.008069391780220782 0.008187239620185853 0.0011733969708600154 0.036913516138638545 0.017011269163195727 0.06810950331771183 0.05745437510320894 0.0715090395806078 0.11313513212631988 0.013394291971422296 0.08689739449973236 -0.012322113077946836 0.031909821815402827 -0.044030572808573386 0.07701656093610977 -0.03844035742328472 0.061564399495957364 -0.048575924712983276 0.1484776418340345 -0.0024867635157686113 0.13971167078199687 -0.009462618783677223 0.13411393733582633 -0.017896549532399917 0.13324743411438236 -0.016818474578157407 0.14632182634155652 -0.04394522885812436 </vector>
              <vector>-0.26335925184364806 -0.02675880511812875 -0.21170414549745778 -0.02521801160436332 -0.008464453568496046 -0.06283882566103076 0.19665933714908213 -0.10894244310021284 -0.1771523855835382 0.02026582014836089 -0.0692465174439498 0.018571831364397315 -0.028368335090379688 -0.027120841797045662 -1.697870506429753E-4 -0.026916490778484136 0.0666231422245293 -0.030797092639579745 0.043471868931066596 0.03891702735047457 0.07908172308444376 0.001601532115191432 0.0896667845059853 0.034085298684606746 0.121395702575492 0.03788418960516847 0.17044884644705335 -0.017904972933378963 0.12191653641690553 -0.06496007913491343 -0.24425771464804796 -0.02879933491188676 -0.22289594267655077 -0.0300709368805374 -0.15554760252085828 -0.04957778592751834 -0.10064519612536729 -0.05842751447231495 -0.04372128028796006 -0.06080297182949542 -0.2597132415933719 0.006614859322564462 -0.23385457690008332 0.023228917096734785 -0.2024228250840368 0.03370317452380269 -0.16773825558765856 0.03809934900900021 -0.13224763382110077 0.04065977505893603 -0.0957546472751112 0.04307179643848079 -0.05895736550143185 0.046528533626167566 -0.02235010819324512 0.05076943335340203 0.015087573532171383 0.04769136008846929 0.05147361541132917 0.048400985523062434 0.08565199765084947 0.048007716933375605 0.12229702407879874 0.055317424707375926 0.1623269846332964 0.04691992749924266 0.186080051453655 0.02284554548850356 0.2026011368857194 -0.03305013417609181 -0.08315022636660294 9.616007706476862E-4 -0.04227096681709283 0.014048863736776829 -0.07250073874688263 -0.02018361165267874 -0.027832430644590282 -0.00909517925293358 -0.007883658041597453 0.006807040887994386 0.007051777770135905 0.031114848080077574 0.025171055147328234 0.04649764871676805 0.05145087396143459 0.05050915728241448 0.06825997032153197 0.007882692133579356 0.06809383501506297 -0.004066879867709284 0.031439724189992066 -0.03947530407924513 0.09158461572071988 -0.03234305884284945 0.09071381688268568 -0.048005371186703186 0.14662566086076595 0.0024066351361924955 0.14810060679124135 -0.009184441306683711 0.15344380154009002 -0.01784108801354364 0.16409187490464944 -0.015109277855601611 0.1713993488236875 -0.01592253165883789 </vector>
              <vector>-0.26348540611137794 -0.00418834681265599 -0.1912809884176257 -0.028190024512539127 -0.006856382270301142 -0.07478001173643467 0.14712618726521542 -0.10520200692858217 -0.14578322919186898 -0.00581492888641116 -0.07058601824967944 -0.015908727011845702 -0.02523725584886396 -0.04193906591206079 0.0038692989190600227 -0.018022688586983686 0.08180253794230785 -0.026803952789460635 0.08340092762920871 0.04369127049116227 0.09453321805242379 -0.019170925344594154 0.11318295655608122 -0.006600665914934667 0.120414215917913 0.016960673169430816 0.19046858019346027 0.013260444631537732 0.10549487326432945 -0.06319166836772254 -0.23835384432234455 -0.013462446370487421 -0.21952635594885112 -0.019601046240768125 -0.1575051553599741 -0.05272648504040128 -0.1031969642729397 -0.06818797380774676 -0.044896580148382464 -0.07490447174773751 -0.2741910398296706 0.01121959440488076 -0.23941012846250234 0.028839258945398998 -0.20761954227841237 0.03859605125104889 -0.1717674902713952 0.04474053366597696 -0.13567612688451466 0.04660815333823866 -0.09937928437993512 0.046729643827053004 -0.062245727795771276 0.050442549387635705 -0.024801921310686405 0.056749854634204296 0.012164305962302124 0.06434910438601253 0.047405491067258394 0.07027894619737757 0.08124795829520562 0.07486745606004669 0.11939994240683453 0.07765117450939854 0.15995548072857874 0.0599870524193091 0.18747857226367445 0.03581032250233897 0.20645076294880224 0.012128522299610665 -0.10638246537273656 -0.006236301539576336 -0.04641356537901554 -0.012230294196559377 -0.07530644136146522 -0.045677344667751044 -0.029009693093100964 -0.009502807762117503 5.13575445493592E-4 0.004482521913627693 0.0069600739486380125 0.027431651246426082 0.022863698015145456 0.044305888257129285 0.049173912437433756 0.052474671648942775 0.09585407025838011 0.022200094559398614 0.09353762128269735 -0.006318876814494303 0.03029059797821408 -0.03809600603864589 0.08905149732494558 -0.036600395623562855 0.09130059190975912 -0.04863477865219865 0.11435853930307785 -0.005221012454867256 0.13679575370702088 -0.05142888162404384 0.14373639210322856 -0.025716748516311217 0.15063314851129686 -0.01703578281123555 0.15944682492342852 -0.0024107670334562598 </vector>
              <vector>-0.27450957629102385 -0.005457436448201618 -0.19205075385005582 -0.02967814179026732 -2.51456636032538E-4 -0.06304671400519424 0.14887666209527603 -0.10852344063471299 -0.1507574569937556 -0.010812716382359333 -0.07154969113230315 -0.009650441080046843 -0.02350229159208988 -0.03435646742774063 0.013700223866092398 -0.016051839553000418 0.07069648912789712 -0.027675022596135967 0.082450201148098 0.028993426217384842 0.09081166983784555 -0.021908033886307885 0.10962158622145239 -0.009673895659162235 0.1088924793868646 0.013590892479910414 0.19193045604648798 0.008420250640514469 0.10651137017745302 -0.06630037364030171 -0.24199108519059584 -0.01673853748918822 -0.2234068161392551 -0.022999169170328022 -0.15548265629958202 -0.045495821252666234 -0.10192118555785835 -0.05773010727862421 -0.04442191792899911 -0.061865748177388935 -0.2884759260470025 0.015013012322113923 -0.24194000537022878 0.030721337527259526 -0.2095800094863241 0.036987060402573435 -0.17383302550328758 0.04128731610460701 -0.13763229065385438 0.041993079212089696 -0.10130616164636794 0.03918125304557549 -0.06290563026137606 0.042347440094286745 -0.02436900697497579 0.048148554452611084 0.013470367590510795 0.05540635300894708 0.0488429698961667 0.0623471081112338 0.0819380376825412 0.07004476212686808 0.11744287072533986 0.07479187732396939 0.1606387552161694 0.06637493034020384 0.1900389441183928 0.039122471610354384 0.20990378605467308 0.011632371754337338 -0.09352494250627316 -0.004855500074832649 -0.045459527463130325 9.536746528901784E-4 -0.07589520137552014 -0.03350346264005163 -0.0016639484761937224 -0.0018212169826275018 0.010114783989536528 0.0014436124994499865 0.015662180609613278 0.019147261412174876 0.025389609384913192 0.03557570017349709 0.047083014906727144 0.04483975528525265 0.08784786573899983 0.019689846178402585 0.08622499011098529 -0.005754398580371734 0.03070424323089947 -0.03423830482538784 0.08478134904432666 -0.03561927950290884 0.08770666792527725 -0.04995632412040307 0.11230633296037393 -0.023985722266906637 0.1486196331868465 -0.02341058306261714 0.1416705506003256 -0.02169330612831412 0.15009662824635622 -0.013333537212628865 0.1624558442496434 0.00808219489216893 </vector>
              <vector>-0.2645980722245962 -0.015092759062020285 -0.19803007342407355 -0.02980175805947398 9.516912170639E-4 -0.05803799355334505 0.15389333637991295 -0.09756902685629507 -0.15769978935656354 -0.016377889744419234 -0.08635294101295118 4.2069930075913815E-4 -0.018417058875532438 -0.021503610260720483 -0.00432472885016508 2.0736713364605792E-4 0.06212671150580738 -0.02637815931133651 0.08619057685586465 0.035542849039149754 0.10871344187869783 -0.02352223757239542 0.1095641428458177 -0.022945364072701764 0.13011774056364747 0.011916888688760684 0.18895470514121657 -0.009618001414385091 0.10494470064032323 -0.05711402941206428 -0.24277129601017167 -0.019473054639934654 -0.22179789814339848 -0.023596733200204546 -0.1551218990902642 -0.05014520253515769 -0.09994695594347335 -0.05390415593108663 -0.043158019937825275 -0.05545464070233982 -0.26605801603589624 0.007858058032754599 -0.23524238372283615 0.020753653802099602 -0.20385754192982453 0.026369206074966067 -0.16898369091503382 0.02730086984124197 -0.1321648398689167 0.03295478835453965 -0.09646362890112518 0.04334520064970549 -0.061160488753484885 0.05354945239712572 -0.02420004601929923 0.0611093987702324 0.012951020966853848 0.0682667582224758 0.04870343290819545 0.07342162952579745 0.08416149310111103 0.07661131486380521 0.12352711241180768 0.07346967805144033 0.16030343444315562 0.05496878898375811 0.1843713872938802 0.028671360153480787 0.2005454229365028 0.003931761707600248 -0.10628888670402682 -0.015930675482578892 -0.044681656124540295 0.0044069198394394125 -0.07035370029719301 -0.0386687060942001 -0.026216023078924643 -0.005142851810822212 -0.016942457937300103 0.00807306904495459 -0.007481842803518328 0.045103766085867074 0.02204135860049394 0.05650672983124416 0.051845908965285334 0.05622450630516502 0.09524742755834847 0.020021791390304293 0.08882621546423296 -0.011991347871744242 0.033391758299258535 -0.026612709805980253 0.07745264966113123 -0.03879346548185856 0.08257692165930655 -0.05251453940199566 0.12264234521464548 -0.03510563053208429 0.14611323098156717 -0.03449278801814521 0.14764675598811955 -0.029085875526589686 0.15605564919403353 -0.019357096523720738 0.16845336328465396 -0.0027762032127131766 </vector>
              <vector>-0.2695043463883848 -0.025354366774672128 -0.22438166718664354 -0.01846026709878938 0.043758885595619045 -0.06012825045426142 0.16392645993712335 -0.09458670953026549 -0.2016697213528215 -0.007987577645911521 -0.07903886551526483 0.033661553213113704 -0.02344615742991897 -0.03566112660956598 0.02778009119137962 -0.04247751987154473 0.08376288402969093 -0.03158414468914222 0.09134940381747707 0.023244787812176093 0.10730565378319828 -0.007623842463090878 0.12144015539131228 0.01991366756888377 0.12978552422416775 0.02401647901216472 0.16140216935460674 -9.627165279021636E-4 0.1052733867651284 -0.06696205006667731 -0.24729440012194961 -0.02436913867969054 -0.22794985096613174 -0.021822628828623927 -0.15407931999148142 -0.04189477325114157 -0.09992034462742595 -0.04659316921855591 -0.0431052743949668 -0.053699485856860275 -0.2584014422154929 -9.55802994473412E-4 -0.23562612667224814 0.015269561411534996 -0.20555327820638686 0.02814268949908396 -0.17177750142232476 0.03922200887034408 -0.13597401604246476 0.04593428779209267 -0.09924429691690667 0.050885391719849626 -0.062022986453928355 0.05370290105095399 -0.025048534961871514 0.05426383931464789 0.012943933237188796 0.04739369673552873 0.05017942389904227 0.05207454962115845 0.08184556232976849 0.04674762886117366 0.11607241871766333 0.03578747083449428 0.152357737996405 0.03095457787104402 0.17565834326186877 0.017785134512755124 0.16640017257541304 0.008513478227810834 -0.13448049993811625 0.003129435148096665 -0.033680205942294164 0.03475382250461782 -0.07491703699750336 -0.024221433178266014 -0.009787985269386502 -0.006065452373203897 -0.006270715536278429 0.010072916578165905 0.0074498000685463885 0.032214891642644024 0.026349907141799585 0.038319083940231397 0.0481774486091088 0.04191821866453126 0.10047195150036278 0.019782747978561978 0.09429530060568894 -0.008824648244190473 0.03625026102611958 -0.052040970291438914 0.09768366906764842 -0.04241300930852966 0.09597759438151403 -0.05487648709440098 0.14681233464477406 0.0027695341624151652 0.13786173324992745 -0.011562713020235848 0.13591936661391585 -0.026579931009015057 0.14718038179143025 -0.008364736749441225 0.15750261974230237 0.005598597281815977 </vector>
              <vector>-0.2772334481374448 -0.0190482112494228 -0.19076177599752372 -0.025406140249962385 0.016399748123189412 -0.06466929665733646 0.1601823848655207 -0.1073590621882437 -0.12969768756284641 0.006225510603739483 -0.07559024152432725 0.008468027475679762 -0.035215419776785106 -0.03175012088356321 -0.031733615947877304 -0.027705252957350976 0.07173029001047307 -0.025872436690890274 0.10032325099181796 0.0608262299453568 0.08367926567543708 -0.043715933595722574 0.10460596643221683 -0.03276799851009274 0.1653561365525541 0.012747512545708994 0.1835057546912739 -0.026081884072031093 0.10507966404533393 -0.07377724073677697 -0.24358646559051675 -0.029590328371298172 -0.22282480176930125 -0.030120395860162397 -0.15167926748405963 -0.036464942432564346 -0.09753381614851772 -0.03954932016397303 -0.04062678266019897 -0.0511147690897923 -0.25595536403945374 7.511457756567558E-4 -0.2305480376210228 0.004874849796708651 -0.1985779928292849 0.01071833398765949 -0.1635440685692314 0.018744708410418205 -0.12878577359597077 0.029191489661192886 -0.09386430563238662 0.04052129202112792 -0.06032491204861728 0.053894004886114746 -0.026745897428121453 0.06782843394444478 0.008694819782669365 0.08296904267667563 0.050119798709812355 0.08801281911764697 0.09082306783547096 0.08054802268608478 0.12447308020149558 0.06213147894504854 0.15344715650072663 0.042146591477863884 0.17655203007922254 0.019182506050989586 0.18816867999583853 -0.0020252654287035605 -0.08259692734174773 0.003242884731744766 -0.0700110317687641 -0.009491462011352723 -0.06763617325120115 -0.01205478328961514 -0.039120009679429905 -0.027919483304304965 -0.04711267254742979 0.007951280819899757 -0.02863893142582579 0.06092447616248739 0.01463191774946783 0.07935471336096105 0.05747938502063457 0.08466637326992853 0.10563566101457862 0.01619012797013914 0.08944094852583889 -0.010164267961420854 0.032510876382518955 -0.05243066369227781 0.06981075977038316 -0.0373639383731042 0.07701515419548577 -0.061309590107500055 0.1481272290986252 -0.01078515798099735 0.1416887916090349 -0.011335590736698216 0.14013083396919562 -0.012761753599807385 0.1606676024819955 -0.012987255711135098 0.16966516606707482 -0.01648931041717809 </vector>
              <vector>-0.2762942346151267 -0.021205499505390843 -0.21268726026433607 -0.015798474519580597 0.002315718139278576 -0.07392848315997895 0.1636513087449299 -0.09869758026382484 -0.1808665097177545 -0.00979471409159021 -0.0521482810653151 0.036853316544192945 -0.04806832476413423 -0.04164604359901316 0.01426192510941707 -0.03195000878983517 0.08641245415630464 -0.012794813598939121 0.07672121142008763 0.04567259989969694 0.10280124943294473 -0.00580277151031759 0.13065768316118184 0.019717983304434174 0.1498032853675437 0.02192986094309507 0.16613721573101994 -0.005058312663280008 0.09177212216313618 -0.0764983304105609 -0.24704425961391202 -0.023512127239234456 -0.22795226113711037 -0.020617707425448762 -0.15436699217303382 -0.04157678912761242 -0.1015355647629902 -0.053453209325302904 -0.04533793346902667 -0.06353444357467704 -0.25956653965304594 3.5215230514855367E-4 -0.23609205927464263 0.01626632858141522 -0.20536688191043315 0.02639668926674444 -0.1708623890847294 0.031210957685615902 -0.13517517027316944 0.03587368780576408 -0.09875548782542441 0.04119543374322398 -0.06192818492743605 0.045968949682187704 -0.02427700765403666 0.05058577779238958 0.013181460220265884 0.0557071108051428 0.04848575498969023 0.057420487694272715 0.08291329582672302 0.0537783639129462 0.11843857622229358 0.052526037483444116 0.15305773678381596 0.04414677449561207 0.1767444539446851 0.02190139521374699 0.17208462949102818 -2.3872051809207054E-4 -0.10186960811597534 0.007670675541866389 -0.02290999037854849 0.02760214306035149 -0.08787651793182256 -0.030232482461493272 -0.0074672608076397865 -0.021567438705016692 0.001544166100851722 0.010726914018569267 0.004690630960045265 0.03321847855985271 0.021670719157256792 0.047567498505651375 0.048825903900246846 0.04583679138160232 0.09745622156801122 0.029682299021778154 0.09724883796698244 -0.006445424922144908 0.03390947637390754 -0.043237734765863296 0.09656143928119845 -0.040898303654169806 0.09156109865885682 -0.05798768347873631 0.13965145172580515 -7.480027215186844E-4 0.13713345745097402 -0.010372055511675329 0.12824636169252954 -0.0318279911021834 0.1514167043250833 -0.01639355868033464 0.15909216935354809 -0.00399000192292963 </vector>
              <vector>-0.21959024186525503 -0.07231782497313839 -0.15211559301436686 -0.015165204024899027 0.022517798427917027 -0.09840090079984697 0.20713172749180858 -0.14079282081925235 -0.10481316731410509 0.06051332874014235 -0.09186329873465734 0.06140799099155707 -0.07878005272589633 -0.0051888879926034175 -0.043857325560409034 0.01588435527304996 0.042338592107187045 0.03345196588729632 0.007204663205579481 0.061104778033413985 0.09264069843331402 0.009261063250487414 0.0980661682415314 0.012940062279347556 0.16014753835937506 0.01626191023909335 0.22388768402491746 -0.05846896741763177 0.12066214911613776 -0.09208400163750664 -0.21601815822956277 -0.06759398446940504 -0.20839423434824064 -0.06088216611260168 -0.14799653483830816 -0.03413573755029873 -0.12478004142591242 -0.07639763989282246 -0.05104505264201074 -0.10418546067227777 -0.23233881254207428 0.007802301064432204 -0.21191456776247752 0.001823456810622414 -0.19539841428188431 0.017315920438963506 -0.1755684138127994 0.038146632540487405 -0.14592976914962708 0.05798287740834525 -0.10707062195117838 0.07527282582053868 -0.06160580013151345 0.07951115906480394 -0.02422292963047531 0.07002882819782744 0.012375753070295977 0.06151777579791549 0.048183930125028446 0.0551257627422968 0.081688024936446 0.043739088107151894 0.11842669004503396 0.034376114819673266 0.15530868412050958 0.021822502437157214 0.18833032964671614 0.023023102577430628 0.216779566055405 0.0030813536011901135 -0.09670296521493944 0.0024238111596327685 -0.09065060089847297 0.010334022291595019 -0.07776317788240737 -0.01599236206960082 -0.0687852885283208 -0.020131716346465805 -0.03537334480056582 -0.002481727878229331 -0.0700077434778073 0.05513776003124874 0.019446043986162412 0.08474918581310127 0.049991253175950955 0.04862506369414034 0.08917031540860684 0.03123025422607738 0.08591264163508948 0.011674078104911934 0.01994304276859011 0.018340274470529546 0.07156295284154482 -0.03639416346427138 0.07504744969121496 -0.061205574455902884 0.14867487141179403 -5.936674683683016E-5 0.15825728219027213 -0.011009558343044769 0.148327030297352 -0.027304807698221214 0.1828400297524258 -0.0718405257202562 0.1877232401970611 -0.05187620682934793 </vector>
              <vector>-0.2536327807426754 -0.050178365254941626 -0.2055219399906908 -0.04351679440111382 0.016517550552129653 -0.05092714547256453 0.13846493780364208 -0.1254359773393887 -0.15568499576606767 -0.009428975583185784 -0.0928744963451471 0.02071169125782641 -0.016584172645230832 -0.03483095782253045 0.0011017771454015354 -0.03482507457036725 0.08561013486094737 -0.01212910404785019 0.08574009232554956 0.04601699768821011 0.1006552558909291 -0.014227999399729414 0.15194822312386164 0.011553091188676638 0.1477783941599701 0.024592475131436854 0.17195896699459978 -0.03312082666072399 0.08594194569254877 -0.06824432496912958 -0.24476139329797644 -0.0495696151221629 -0.22350833226393002 -0.046313913311129114 -0.1545354125279339 -0.041798228906503615 -0.10032103921458402 -0.04704847411737459 -0.04368151629393946 -0.04901286799962124 -0.24899297132972983 -0.0063268961286035395 -0.2306909866007167 0.00817838077321329 -0.20996120736532517 0.030786285212432235 -0.17861488691815372 0.05178451246680285 -0.13917879009003922 0.06106417914178829 -0.10141321209674167 0.06469668540901703 -0.0657051246361474 0.06860679104619041 -0.02629701198339332 0.07812418294675225 0.013389735142611978 0.06962986056925136 0.04910401607807759 0.06707413696181666 0.0840146447833794 0.06255038087146299 0.11626873748925114 0.04782059803907971 0.14766793852138066 0.03483097886343237 0.1672403308120656 0.012934695938687655 0.18159025695227118 -0.0010610140287013528 -0.08841250697035301 -0.0010329084989302902 -0.03709215783996864 0.03263864425308731 -0.07347416020316298 -0.020499600184827514 -0.03176599182215206 -0.010792983938559625 -0.015994610569530613 0.00623361680613102 -0.008092910511765018 0.03779063378384794 0.018580891369591505 0.05672222619504155 0.049861442550690915 0.05555364264683624 0.10105235290670608 0.0255723986106556 0.09334708856469187 -0.007189666192402052 0.03135983188490342 -0.030988448979774083 0.07380434428882614 -0.035885435197006293 0.0702826799516894 -0.05712608214255188 0.158466429093386 -0.004657242364123413 0.14775485438327698 -0.015720126765553007 0.12948000575382915 -0.03231263046199159 0.15857235268620234 -0.022874409020554612 0.1692373962629441 -0.01839099691978048 </vector>
              <vector>-0.26754259661713875 -0.047723353198585707 -0.22610714023815295 -0.03410007947571825 0.020799632050901153 -0.046054043674497086 0.14051943101813233 -0.09539332099356368 -0.21157577090671945 -0.018011161556630167 -0.04956455663882784 0.05459042175203577 -0.024437717055702236 -0.018890689793618205 0.021474294251439593 -0.023009976979290192 0.06395638565279396 -0.03312469502433167 0.0930394674650342 0.04635689109153366 0.10407861612568316 -0.012124914359375457 0.1266131625504246 0.007725682330670638 0.13176573875881065 0.017560938146446742 0.1695913989562061 -0.01649241176257264 0.11009151874728793 -0.07439283088442257 -0.2483398243658062 -0.04394429853754217 -0.22784183939913327 -0.03658981741032155 -0.1580457480932467 -0.04380448428640944 -0.10361168746276163 -0.046464185459279425 -0.04654644291107307 -0.04597404784647519 -0.25112143435934686 -0.008146973911429264 -0.2312234234272033 0.003701527693991763 -0.204352600266404 0.01944230215362442 -0.17327736603639987 0.03434057053295557 -0.14122703331628694 0.04955151323830646 -0.10641687087558291 0.06411119058557127 -0.06753236312854656 0.07371325290825981 -0.025747428784577475 0.07616499686848487 0.012698460859019288 0.0680128155715092 0.0480969090077349 0.06079980217629956 0.08272346300448476 0.056189260329285826 0.1173352518746069 0.044780357008059046 0.15112295496622022 0.036898665559311476 0.16500849047576735 0.010946269192438959 0.17512649479902326 -0.007310176191579986 -0.11628483550128241 0.015636145283517346 -0.013717492451167719 0.06049956880370471 -0.07939257524337864 -0.02801497139281823 -0.0035388113022847426 -0.017682969954265396 0.021718570870224534 0.0013422056309378267 0.025012391700643555 0.019090409355566634 0.032175590404949064 0.03293999368637354 0.04932659011289893 0.049988828129763775 0.10420653455064384 0.01768858920347572 0.08910558837228426 -0.012385743188642658 0.02925080094611875 -0.03486017410557022 0.08617037968907171 -0.040822697212993836 0.08547944935722761 -0.0529571907308603 0.14075088992250173 -4.690866483675858E-4 0.1326666168372901 -0.0061713458598277 0.1265089872273771 -0.049771716252969715 0.15264174875025438 -0.01597910742142858 0.16838974907596785 -0.011405733118737507 </vector>
              <vector>-0.25244179082399815 -0.045719351855412524 -0.18953885857339223 -0.051469863824338644 0.052006795764049346 -0.09471668951887163 0.1545950607518155 -0.14642059634828253 -0.10470844708100892 0.04671674625562081 -0.07468217004742306 0.045558055606025105 -0.04117237306738959 -0.02047953010536275 -0.013943581734937113 -0.0295755071404342 0.049621497213058786 -0.03201635526954852 0.08367597079531452 0.03238611678594676 0.10583685972606996 -0.01356858519093654 0.12246612445574646 -0.006640685696912954 0.13679473321137284 0.018693457089486325 0.18180342015477488 -0.030403871912437548 0.10508080544667212 -0.10060746456309513 -0.24532603869985523 -0.04681527436965822 -0.22341638988279836 -0.04978010865710887 -0.15262160209651046 -0.05411624518646154 -0.09886411513573456 -0.059196200548402404 -0.041989057871317584 -0.0636121552973513 -0.24015031717467694 -0.00618264057023412 -0.2261428712739062 0.010036462944269298 -0.2007266630865806 0.02748142388600824 -0.16924824331618674 0.042214398210067144 -0.13537656976882323 0.05560523744969976 -0.09859823882365147 0.06616062046407603 -0.06049827715311247 0.07287022004334073 -0.022038143117029466 0.07636264212252168 0.015853485659844117 0.07821956891904797 0.05185692972681569 0.08095304808076058 0.08674109026488287 0.0828180459934198 0.12898136625696918 0.08651073718754299 0.17648267777187399 0.05314453398022622 0.16361650252669302 0.024119453647371655 0.17434139783496325 -0.006849384020804088 -0.09194451967627804 1.1545136748326856E-4 -0.08978084088695729 0.01257820907231196 -0.06788431921626822 -0.015018654474085635 -0.042233960824930604 -0.031345962394397964 -0.03882088684606098 -0.0012873258354636772 -0.034975013630813845 0.06148729593226168 0.02261496674496207 0.07477935973821116 0.05908108041135587 0.06257530813275304 0.0828766327362534 0.01994355662877271 0.07692768786233026 1.552133370571144E-4 0.03408963415916128 -0.03701824043613029 0.07650448581908002 -0.035919705079071565 0.06891489714815074 -0.06214332269499213 0.12244305181319735 -0.018273916959044408 0.14914071644145804 -0.022473061659898513 0.14123763494876215 -0.019699323862470433 0.16285530195860135 -0.011402517000664431 0.17068248220541216 -0.01873262240240941 </vector>
              <vector>-0.24954636562845098 -0.022002716232562905 -0.18510881218120312 -0.04314588039926663 -0.011083495007191848 -0.08352501951104098 0.19061078797027392 -0.11133973422325835 -0.1522876257844603 0.0012485000328620321 -0.0683389562218155 0.017137987203995425 -0.03172600947575819 -0.0266892520109971 -0.001964847557796047 -0.03663003492975403 0.04225581591039614 -0.041117711728580426 0.07520985300155322 0.040106197572813244 0.07502866675502873 -0.020137220593186622 0.12200631246280161 0.03778823691092725 0.11160913810559948 0.054198401832993556 0.1788637961741131 -0.004164666723285176 0.12554065885793372 -0.08565556402216162 -0.24132799865212357 -0.02675528231318495 -0.2231341701149194 -0.03498455967643291 -0.15997755863135552 -0.0615569718541714 -0.10311832638282128 -0.07620243246706632 -0.045172964339650165 -0.08164755450679922 -0.24900974869547168 -0.0028938239811863616 -0.24241092634802613 0.023330648706446418 -0.21489965447664894 0.05226365943929137 -0.1731788941258659 0.06848283480358325 -0.13121354805895552 0.06881341496848369 -0.09629327411666197 0.062753493806381 -0.06141531162682563 0.060131386972049394 -0.024549418489016237 0.06076205333051887 0.0129774170375162 0.0621094665349695 0.04879781110710439 0.062274498519129536 0.08308535283384133 0.057972056397592335 0.11837485611595026 0.05536743405790069 0.15366795615450365 0.04878442480932564 0.1851850482186409 0.031531723401911405 0.18751947632051855 3.447221228216543E-4 -0.10974231891880921 0.004989472604580956 -0.04069638343371195 0.024781668075194947 -0.0725206066300196 -0.019613631556806847 -0.0064496946047655195 -0.009741411304832845 0.010850137411178599 -0.0039684994190587065 0.024471703310729842 0.01897442607500737 0.03723559453830837 0.03487057189728276 0.0505229481776132 0.04611650680063718 0.07936346086989772 0.019763779359923787 0.07211508887575897 0.001125513240135624 0.027879973703592104 -0.06078984353076894 0.051903534689668206 -0.03902469058443456 0.07166809484670679 -0.0713346574170451 0.1543388068979537 0.010149437264114634 0.14171511371958898 -0.011534870473573655 0.13920398039207565 -0.025259508665446306 0.15720211181327481 -0.016545319639138353 0.16596341323020206 -0.009911658976833299 </vector>
              <vector>-0.2899542560779102 -0.01783495666631821 -0.2188399169000347 -0.008462244223178629 0.03537264241462163 -0.039961605346716764 0.221599628767766 -0.07795197599042267 -0.1764819555835919 0.008441558513855632 -0.07857208079364753 0.006221778011743241 -0.017821293529358437 -0.009190088279469207 0.004311799553325996 -0.01052331314936682 0.060901178927545416 -0.01666031586361663 0.07238541913761863 0.03058875926866863 0.081889123395664 -0.007092302936804986 0.12032053099674873 0.01409743139232163 0.11803096354879915 0.02743443403220874 0.18105895145006473 -0.003882652256606202 0.12735261051448737 -0.06170634790869627 -0.2543533901785188 -0.012352584867267615 -0.23223606366587593 -0.009336970870827403 -0.15386099995285485 -0.02117812662323855 -0.10092235441532309 -0.025801272147534433 -0.04170906942620879 -0.028401112221956678 -0.2693385595861468 0.008300432705613956 -0.23897115900277596 0.010932230091740616 -0.20822890332493385 0.01404999881026121 -0.1747443359780054 0.01624871572698433 -0.13927201753968482 0.013994251754997697 -0.09929072366212503 0.01611197387255802 -0.060197096046552406 0.02146857969131092 -0.020714109326621516 0.02800315758454969 0.017621746802927836 0.037115307475380034 0.051526097715806775 0.04260099486509202 0.08125897791008262 0.03979554498660648 0.1133358528568841 0.028193371068156788 0.15104691756709285 0.02343840371280643 0.17897909572990156 0.014612265470811504 0.19400144286492702 0.0020168076502518097 -0.09104251109867072 -0.0015600835917293915 -0.0471771104960194 0.009980365823849565 -0.0749868265578977 -0.011060713932096927 -0.021398632157829972 0.008330282159507417 -4.542986616490516E-4 0.0036719012058149206 0.005294644914724825 0.024006859586967147 0.02415610338945185 0.033829715828975794 0.047357384788334456 0.03939919523485171 0.0739787190732206 0.020983612988438 0.06711834182849392 0.0018222209135160808 0.03172310763480258 -0.02353956880803203 0.07727379107757167 -0.03505695244706915 0.08495894387904301 -0.04558446174847283 0.14676209819344768 0.005431755554024665 0.1511473191103795 -0.008380730639426716 0.15222527133442357 -0.021395703589553332 0.1610921689560546 -0.03639332123366221 0.17648678962802414 -0.01781450063980108 </vector>
              <vector>-0.2770448301889913 -0.01731586725456618 -0.24225057062322677 -0.017804815705176297 0.029028098704637278 -0.05458540366692157 0.13672552745046995 -0.07489068591990022 -0.22550349835124062 -0.0065104629890185735 -0.04794286500747924 0.026676175429268752 -0.009676152320835367 -0.03597709674807112 0.02883930749235949 -0.037571183612437074 0.09984019076459438 -0.016857083996979036 0.08854960909243664 0.037490725021736795 0.10979028115321499 -0.008998543219060273 0.13155697370188887 0.018434393680301454 0.13518053048780518 0.025713668527041038 0.15599749181599196 -0.008857454835887933 0.09336338235051021 -0.05836868987231591 -0.2512508831288417 -0.018989265498460174 -0.2305031779556847 -0.017159462941884432 -0.15732645452563399 -0.040634157746656754 -0.10322482031015705 -0.04738984699119625 -0.04585000365742773 -0.05025322091842404 -0.2656568954576371 -6.44298856986511E-5 -0.24036972824609493 0.013067392014854906 -0.2093642932461062 0.020912158708861532 -0.17465513255748982 0.026660566700908744 -0.1388647629068615 0.03137550499682476 -0.10215054393611998 0.03517261048426842 -0.06447636847964583 0.038229571509262324 -0.026511119928504162 0.04213907604842288 0.011538616493764678 0.04403280830089379 0.048897790178450515 0.047147778621182496 0.08333425468311462 0.05071897469539173 0.11666449875645189 0.04510680597269284 0.1501432126935152 0.0330482043544717 0.17290174348641654 0.016305884088621197 0.16506299246485487 -0.0015415168872702969 -0.11882267068283622 0.025919722272901166 -0.03408964174322422 0.04312540053821812 -0.08089197162928806 -0.03282698336027799 0.012511004720444932 -0.012088499294601632 0.021057133492239182 0.009923629276330587 0.030101402938794743 0.024653929747392462 0.03541370607707292 0.029994390727319062 0.04921718213985437 0.03873218197786067 0.09784344513033565 0.02867513528464127 0.10411190694677187 7.000372155115259E-4 0.03690458022869139 -0.053416912621550273 0.09293547493950705 -0.04603461124410934 0.08580612973317785 -0.05828651673068539 0.13957833619746318 9.136848841806294E-4 0.13386237708198753 -0.007034678847570698 0.1319107172263123 -0.024827578083963023 0.1495233686153452 -0.004821101375753258 0.16823511764485127 -0.001764340830924381 </vector>
              <vector>-0.27718110098187276 -0.02608654676757606 -0.19218641087490018 -0.044256856983536694 -0.004309709269756237 -0.04317098551847172 0.13126097561626468 -0.10971569655005967 -0.13464206827854808 -0.008155970792401731 -0.05217629181539156 0.014544382063730737 -0.012232346596857678 -0.014496868848819287 0.027900027445678773 0.007796753338984258 0.07204766257020272 -0.019616022008715858 0.0892642877880616 0.03273720031884365 0.080034126178514 -0.0395945470680892 0.08792584221600275 -0.038733180340920936 0.11273387186589778 0.006353023705499198 0.1741319759799163 8.404212938011198E-4 0.09287150768986063 -0.07317492498098312 -0.2519013401309317 -0.037072464198559134 -0.2300014256706241 -0.038040859805039275 -0.15849548547518277 -0.05158293254542973 -0.10325855820501845 -0.055611781106985794 -0.047899306242910424 -0.047949796621471315 -0.30033940824494976 0.006559308264806524 -0.2415172069153431 0.01973375114244271 -0.2098190458086157 0.027241128912018818 -0.17460106233604464 0.03336412959350928 -0.13873900375858012 0.04088777322989225 -0.1018747232340383 0.04614732234426483 -0.0638880171326995 0.04599848972523547 -0.0251234403321052 0.05354366155330555 0.012665262705669585 0.06093098341614099 0.04837368071910685 0.06656826160858995 0.07920381562755734 0.07892866417165745 0.11942827851034502 0.08694600428711967 0.1708995182006055 0.06892280867399753 0.18884436117957437 0.0302516102163279 0.19869705401980234 6.410572129842071E-4 -0.08031084464079442 -5.204723819976758E-4 -0.04628656202575964 0.019898163721677832 -0.07496890522788136 -0.018488807162438475 0.0067780212114671445 0.0015758124625400455 0.02643026130175059 -0.001330255425005987 0.013753716976870452 0.021229804205846907 0.020968441139669107 0.05304854102446076 0.05379036069747864 0.059484205403021274 0.08980859774302752 0.01824870316358424 0.08331175479763223 -0.0047138013851322925 0.03913937667924136 -0.019461208684444183 0.0757600778594698 -0.03637364049470836 0.0774319072461172 -0.05844234702384639 0.14209059183371628 -0.0398827577975427 0.1489709311550448 -0.0351050781002068 0.14328794187073668 -0.023235902571434097 0.1508837153541886 -0.014036987333173965 0.1630643190193343 -0.0035712725572922335 </vector>
              <vector>-0.25240345195478303 -0.017387210448855654 -0.22806222686274688 0.004843732666139234 -0.0027011504895806415 -0.05168678457178963 0.18756689170244356 -0.06860216333805327 -0.22592664736336582 0.0064021802693874155 -0.08431217711388701 3.519517037982797E-4 -0.025855992576155486 -0.01953306397878392 0.005479570116313521 -0.017593328748102696 0.07949857498160404 -0.02072925970132708 0.07573576873784074 0.0281599390983509 0.09630604124848771 -0.01569982269668168 0.09948025539780503 -0.013822797817463798 0.1340784208792753 0.01808849628171258 0.16628705561816853 -0.006042988598895743 0.13556446426382573 -0.0638989882393059 -0.24825106989671689 -0.020942253121050313 -0.22937002349678037 -0.025241473580608825 -0.15713275757211287 -0.04407436120554757 -0.10059579212158692 -0.04538981912834743 -0.0441371071370931 -0.051515790900088676 -0.2575947549097089 0.007243504086733219 -0.23355798171746428 0.02046258298056382 -0.20254312332464744 0.026184146837155184 -0.16777663422424793 0.03050942825167704 -0.1321903740716517 0.03489205612398041 -0.09552269231457977 0.03785147680737756 -0.058161736220245515 0.04094893544895853 -0.020682114772287236 0.04428482604711225 0.01660461195202021 0.04614637303266574 0.05254571638641985 0.045652622279548784 0.08715012939758612 0.04509044897948027 0.12232039614400214 0.0426106508412959 0.15782568905856637 0.040599916051691325 0.194137821204387 0.027731656617925534 0.19297236633424641 -0.005530657252470721 -0.09923354439718489 -0.012699366570715732 -0.04673089317366425 -0.005270843558810129 -0.07219440028179619 -0.014656011825262074 -0.029574522418760293 -0.012242956801187192 -0.004929176853262739 0.007818316196634426 0.005009519006294754 0.031192463309411268 0.026528938415415097 0.038875724236018476 0.050531930404336914 0.03883547891160434 0.0841508119478964 0.016248614180979636 0.08512425147325407 -0.004569307204927431 0.03168204081242622 -0.03635665554850325 0.09105931405895852 -0.031151322057259567 0.08949963563046959 -0.04115517371723651 0.14493544476600909 -0.010187924426171563 0.1411373578810298 -0.0068320618587709775 0.13828679595686624 -0.00699683076963593 0.15737640214900506 -0.005686196784587122 0.17056412933935539 -0.005530106789761714 </vector>
              <vector>-0.25197517462071756 -0.0324338389537355 -0.16845548529996893 -0.03967333503781905 -0.054023192590208616 -0.0515797034650998 0.14948925952575734 -0.07889911540063947 -0.15197944705094088 -0.011544146555254929 -0.07669896524482375 0.015650844896414873 -0.06805526437093092 -0.041244704651486254 -0.029684483569690456 -0.037389561346118295 0.08532309960326846 -0.026965093105577802 0.08978420224702202 0.0480792041771874 0.0770399049106824 -0.03753278922806255 0.14262937971879672 0.018684063867174965 0.16016350740719787 0.018177103120688924 0.16898447460890637 -0.03506676574024299 0.08237418380391888 -0.056983933222217016 -0.24442738991242485 -0.036538270954796837 -0.22188736089891978 -0.041168399644284294 -0.1522725152873211 -0.0434736614702954 -0.09862284952765998 -0.05021200783211092 -0.04233699072200528 -0.05243662960024573 -0.24301624345264108 -0.0040272952716774585 -0.22836287831001648 0.014198095640173903 -0.20057726131480585 0.029736738486975715 -0.16664868156732507 0.03824317029934736 -0.13097375248577914 0.04202304743158584 -0.09431668384784775 0.04747287387243699 -0.05970974353393918 0.05870594274275506 -0.0238945787653412 0.07258094369109233 0.015800993783774437 0.0801085041712163 0.05571831566596168 0.08151472479856249 0.09313751128486172 0.07316787385020714 0.12538120065540273 0.057902075418182763 0.15782749271609625 0.04306989798443717 0.1898773060259842 0.024448969137485475 0.1914681456149462 -0.003938451516733648 -0.10322432424385652 0.011652042613799027 -0.05843654470420529 0.0013542596754074297 -0.09418994889620316 -0.04503121776083073 -0.038278206048099006 -0.004919484669692055 -0.037665770402064466 0.010671263341773913 -0.012226570625039429 0.04563675727462067 0.018117501509491873 0.06560245595500475 0.0559549102686924 0.06477455369264985 0.11029948176494937 0.024980226028927154 0.10193942916224136 -0.014640109912184437 0.034105067978144686 -0.0429788480086816 0.07192465559544858 -0.037186429753370144 0.07953985537863226 -0.058090687594363935 0.1546720941896537 0.0035346318950989705 0.1626482492158607 -0.011576522363056145 0.15358839476267083 -0.032889216045244835 0.15332501397555134 -0.02478215704914756 0.17082667591886147 -0.03876788791023713 </vector>
              <vector>-0.2475747268435446 -0.036679551503100434 -0.18275716171917333 -0.03494930493691886 -0.010742137598833034 -0.07540311867023432 0.18756754034451373 -0.14967062497996406 -0.14922256508801668 -0.001258346683983948 -0.05383678892777433 0.029269706485897187 -0.03145358570347797 -0.007461554108824729 -0.007710150331131066 -0.019584313405590706 0.03221493304147875 -0.024154750555859483 0.05457761606539222 0.05146557800431098 0.07456886078495388 0.005519070546372167 0.11603874543931562 0.037973090156388625 0.11536193072664785 0.06322538319577298 0.18961343142893183 -0.01655757225594573 0.12352086031344624 -0.10953130067615335 -0.24534259148129775 -0.04011811169445144 -0.2210948047086041 -0.04280566754042643 -0.15660650946821442 -0.051164858520867065 -0.10135759032261775 -0.06223311582983982 -0.044959568776279275 -0.06437166682860365 -0.2419489392181377 -0.001531837832163114 -0.23086125496640514 0.01689391472738752 -0.2026606369429794 0.03264240703788132 -0.16871473413956178 0.04215799959561327 -0.13346765065963348 0.04887780423309764 -0.09732231065982276 0.05522513608315736 -0.060584180718163225 0.060438002562383464 -0.02319098325329179 0.06516242302621822 0.014199068210917522 0.06915979204031183 0.0501297363908193 0.0739285590010268 0.08556159962183178 0.07434585615960858 0.12518864297821922 0.07346950431771801 0.16311525799221227 0.05682386944608281 0.196063863248902 0.03398911503687001 0.2032171288642475 -0.005586436647928602 -0.0982174825749106 0.005084199571070513 -0.033660307608504164 0.032203233959928204 -0.0706674645526363 -0.013672975207474118 -0.01990665237983483 -0.010454905948076798 -0.003837632486083773 4.0017821442133784E-4 0.015576690320065386 0.020850193108125657 0.027822639066847253 0.043258869422962636 0.04654877975225019 0.05608158937714291 0.06075299313884733 0.01803692963575067 0.0525865758790946 0.008752999898961503 0.028867661490425356 -0.050601276178252934 0.04342282699844568 -0.03794248486920458 0.06283417228748063 -0.077913285938854 0.14887484616148708 -0.004388728898543975 0.14200251807934125 -0.017457914932917536 0.11636479978254889 -0.035010126523499045 0.18368238185573654 -0.057943644472533244 0.17742231086452975 -0.02678792920425023 </vector>
              <vector>-0.3000840679717913 -0.016152241027568064 -0.19797698090989277 -0.02943219120087699 0.026096986351098552 -0.06426953779463747 0.12253513601605878 -0.0908588057911728 -0.16163194521849034 -0.015824347462562862 -0.0501899694932345 0.03041936953265336 -0.0612976650308181 -0.03337356963689145 0.01032649196328498 -0.026077961622386174 0.08475901878061133 -0.017181938798579106 0.09952740824754856 0.024859432516198744 0.08987798994152826 -0.02416474848622026 0.13197888715501974 -0.016595824024248182 0.13701142099979366 -0.010319316176454839 0.15998142996166304 -0.021451360775531156 0.06885173630878537 -0.07086431183519287 -0.24842903863848903 -0.03014378546149582 -0.22685842390777708 -0.027757594975026945 -0.1544414250124026 -0.03469159663972145 -0.09884197716218897 -0.040693165179960245 -0.041496868043867846 -0.05213698605901661 -0.2610038497433965 -5.102201727270536E-5 -0.23485899797618778 0.00542670082855801 -0.20327061225740958 0.011926985809389017 -0.16811122282014893 0.019357116019360722 -0.13179568127106164 0.02739577445503255 -0.09590816897481598 0.03767036049261474 -0.0589817966228739 0.04571399719055492 -0.022288934334815186 0.05703381543313932 0.014146218793042134 0.06726050508045514 0.049452917889609684 0.07604564844318283 0.08631491392966222 0.08038027052242407 0.1268355547252367 0.07751595454312166 0.16687831906207062 0.06102598107760672 0.18918427912147007 0.027278465587180063 0.17882575091363118 0.006007077789491562 -0.08781627581730991 -0.001496001751981212 -0.02896988919194463 0.016834783484341715 -0.08700157922004546 -0.023237507947722214 -0.02656731207642306 -0.009588834638604169 -0.013425202339955051 0.007401420385586588 -0.0018141809404829327 0.0372410342575386 0.020666198228571984 0.06302027241055912 0.062310481664408994 0.0683911170755656 0.10159954601902627 0.017143698780923852 0.09304380466677144 -0.009575753142116956 0.03375658644438088 -0.035554050838591165 0.07618896788967285 -0.03625887299342621 0.061680792503820484 -0.05245252275119652 0.14978787321344889 -0.01541262883562802 0.14747123986942065 -0.014144550387298964 0.14186462826126078 -0.016645244779896116 0.17100806640399585 -0.0156151428447791 0.1610994196509292 -0.01332836583942244 </vector>
              <vector>-0.2323879365327572 -0.0248518130058595 -0.19219899394005333 -0.03155282827542927 0.036305692608068936 -0.08011083365752562 0.180082519022836 -0.11364655702657744 -0.16362778593971689 0.00267547377856623 -0.1331906458324868 0.016637607870118375 -0.03328575764324341 -0.03266190757826332 -0.003200371771632061 -0.02826632703921338 0.06451662429767993 -0.034213480095187994 0.0826690811868137 0.02411551912790815 0.09782163151869294 -0.004171931764399545 0.1397402244846506 0.01675858838247677 0.13955749909374202 0.021390248830224428 0.17602840647437765 0.01010580680640357 0.14876175399626804 -0.09893992598645178 -0.24274451483954732 -0.02251817265334153 -0.22183421081880036 -0.025955597979107462 -0.15266695751621143 -0.04009133762271018 -0.10051431102178773 -0.053519554969283054 -0.044895322946192445 -0.06352671700683715 -0.2333615779064782 -0.005569569696761676 -0.2354196110869056 0.014427927219734607 -0.2137243952399075 0.04659415610361699 -0.17357315757542618 0.059984474439620045 -0.13626703785829292 0.06295754359979316 -0.09945301357780473 0.06419261793024851 -0.0626191243115524 0.06293526227977803 -0.025910066474259603 0.06124968734131031 0.011302423659802247 0.06016780633048029 0.0466786773179407 0.05663813655341625 0.08097642571499336 0.05278058425858462 0.11629775320078216 0.04993937725989472 0.1506399569967351 0.04276423176121904 0.1782146244796223 0.025564761237320252 0.19226505688197584 0.005399617081905415 -0.10999041319062876 -0.027489525437881912 -0.04559303650392019 0.015164654206114703 -0.07482187558590532 -0.028328965508621448 -0.03239563330054845 -0.01174643911729506 -0.01604574985328964 0.006860700894080503 -0.011887016740664256 0.04184204892269373 0.020077843294119067 0.04927528817285047 0.04673813277301754 0.04882598543919537 0.0861268676120302 0.01847238093852853 0.08200379278322466 -0.004619274715048542 0.02844214162058568 -0.047353646351060506 0.07335370125037206 -0.034856902319394714 0.07197693113809618 -0.06270621151436073 0.1530392437271582 0.0023982881478876797 0.14500743520472772 -0.012723160680034644 0.13903371222729166 -0.030171394776705263 0.14779290299104456 -0.01726148745411602 0.15615746245136267 -0.003265212682502851 </vector>
              <vector>-0.241277338456315 -0.026987922525743835 -0.2040260299713699 -0.029511888933236495 0.022176257174073042 -0.05567987534712614 0.19408709368961308 -0.07891037210527559 -0.18128952624473982 0.013466687569255141 -0.1354070937438855 0.014890394452764312 -0.05634637411837406 -0.026231704374510334 -0.020758517635875592 -0.015310018491493672 0.06751710933115405 -0.03685727545993219 0.11133556208383144 0.027541915340620143 0.11239272340599903 -0.015338696120565114 0.12221914886601945 -0.012856209394014021 0.13168110293088292 0.008622370328774335 0.16560657453977073 -0.014535544996378467 0.11804725308686369 -0.05097488147068631 -0.24480013535386133 -0.028179262688146734 -0.2235167512610289 -0.030399925716170954 -0.15388199155096202 -0.043329780725503426 -0.10006203064623119 -0.04437935903121594 -0.04285808478050476 -0.04750374522957685 -0.24033135988207532 -0.0034479815159625705 -0.2316190243935936 0.016844962787946328 -0.2047464657959633 0.03728729056752842 -0.1693834352332421 0.04606111625653983 -0.1336336873717053 0.048487060658781125 -0.09735697894287812 0.048926434222950975 -0.06013433852731223 0.05009659961732733 -0.02231411680521734 0.05433779007108523 0.014692400003655737 0.05938192058672952 0.05003466346452294 0.05728845572223494 0.08386140089598401 0.05341468446761013 0.1191985131416672 0.04548250795999364 0.1548052748143292 0.044452108638184974 0.1835588069572878 0.02638864521801336 0.1872401576650664 -4.6665954725764666E-4 -0.12435849678314267 -0.03456764688794965 -0.04416455931612245 0.017943277075935526 -0.07320159594255156 -0.025540731393758998 -0.028629305307658694 -0.007655984349510645 -0.02804296923000815 0.013431420354274994 -0.005587217478465709 0.04922595180395505 0.023152386958740702 0.051491375454537115 0.05051204080215601 0.05095836816496563 0.10377502330295106 0.008555553033932154 0.09231270645722964 -0.014458478330252735 0.028816429582979915 -0.04031999392312273 0.0877955104423792 -0.04345726285874556 0.09085621822322178 -0.04206613327138237 0.14052170243522744 -0.016621374492278226 0.14237954266821867 -0.014959452082245231 0.14262428633917693 -0.015396972361201352 0.15738586923908215 -0.014653393951616064 0.16914166627100033 -0.013978362779080346 </vector>
              <vector>-0.2505016558772204 -0.03244992243362589 -0.21426177634395255 -0.034024161962368 0.027178951152370137 -0.0629150251021243 0.18340226086950817 -0.09772808542690178 -0.15640565223553143 0.030575413706860385 -0.06372152147362341 0.027683235480399814 -0.042542935994009094 -0.03363133365439909 0.006321011092093019 -0.014791423605596528 0.07324580816191797 -0.0301551524997204 0.071909096416286 0.047284994758504846 0.09877042467142093 -0.02177598133390698 0.14125079660279546 0.008853197989731583 0.13842652630658503 0.023206410682907887 0.17258442520335834 -0.014519097699820613 0.12121672478006736 -0.0754389425216787 -0.2467242211264472 -0.03313491771864223 -0.22547033759656784 -0.033513385359286975 -0.15627831400257058 -0.049991294789847054 -0.10216379433642739 -0.056019873921468705 -0.0456460857618601 -0.0585566253088766 -0.2503656946561167 -0.00491409903082117 -0.2431252522786764 0.018736551650947664 -0.21270859335971515 0.04504957455511717 -0.17232622802904873 0.04836467210713894 -0.1370997557395608 0.04737429932749835 -0.10129779056264138 0.04727837779846921 -0.06458628614320035 0.04833326155868112 -0.027037307303996415 0.050232667641982344 0.010581532911315902 0.05341940678942254 0.04668393768926267 0.056367145244153205 0.08055928906509145 0.05888110238283424 0.1146298942557119 0.048822260742436674 0.14991586235527635 0.04365473908566225 0.1755210127893677 0.023599922786692276 0.1721985093056379 -0.0050781101810273115 -0.10982558492009772 0.00755456388291614 -0.03964722647092053 0.02028595785543633 -0.08160318384152349 -0.028299862747111985 -0.014561780087410641 -0.01297742236889405 -0.0050836673943837314 0.007537263039948288 0.002506739350844817 0.028948132528865207 0.021408051287243123 0.04209073803597628 0.046759501153293886 0.048163157671253086 0.08709709244394702 0.022324318331300698 0.0917288452813305 -0.005484475456449503 0.027312859556759685 -0.03700126611489354 0.08460721335595799 -0.03594593844708114 0.07973602448465213 -0.05111566941763717 0.14207165115743306 -3.785902578051833E-4 0.13496716248956456 -0.011113146776881525 0.13880277272251482 -0.02650758708345141 0.15697619711680635 -0.024820476515288525 0.16461447150708772 -0.01233949789953009 </vector>
              <vector>-0.26442544026141357 -0.01634207911846625 -0.18506623013343773 -0.031212879774475965 -0.0027612894928954494 -0.07003637993243524 0.15035919429619063 -0.12781878477624647 -0.11880459203594752 0.010617637621340777 -0.06327919869638168 -0.013789728884655208 -0.0644234872351916 -0.02665841150379722 -0.011034313397005089 -0.03938954534543166 0.06025740192490777 -0.0456001036098437 0.06852760504585717 0.054636622769822354 0.08977696149103039 -0.03613585117050832 0.1542250201370981 0.01676876032225122 0.1428215553583429 0.031214869933377964 0.18972620859249073 -0.011131113967089927 0.10432351480651074 -0.07977216610698382 -0.24064879643552417 -0.020742340417189795 -0.21995298652941292 -0.024482485827015718 -0.15053591441393704 -0.038523635587874736 -0.09766279743803287 -0.04987607940522986 -0.04223913920198634 -0.061538907726294785 -0.2560370239235138 0.0014344032862013724 -0.23098969171057926 0.013562018436018676 -0.20036937414885578 0.021620144767135027 -0.16635554866481786 0.02904518850830133 -0.1312718815880019 0.036194638235651784 -0.09505365015721243 0.04363762771040366 -0.06101536167766869 0.0561927674227854 -0.025153882505719396 0.07010160550704905 0.014691294245018669 0.074331493540504 0.05204580833140664 0.07250467986517649 0.08700889741450152 0.06628853447455654 0.12142142790866615 0.05660648651400298 0.15599483617346785 0.045603816164200506 0.18469488434282127 0.0266621301476177 0.20064418322561042 8.002780035480245E-4 -0.07877432285056273 -0.014899706989954927 -0.06042659830167687 0.011597264815650885 -0.0734496091619783 -0.02069133053281348 -0.05537470996039073 -6.483385082074579E-4 -0.038941350392260106 -0.006917171728923773 -0.04007220566763016 0.047171464055826215 0.010704502432292401 0.07484614401535997 0.052665581855909416 0.06455851027366018 0.08227257738128829 0.017042941253441166 0.08759843824887774 -0.006075955755000419 0.030434570414160225 -0.05541059163865515 0.07965596389055164 -0.03755084077877717 0.07737282743396956 -0.059194304092805496 0.18034745369228175 -0.0014157247510130748 0.14184772531166848 -0.012368132717475139 0.1361923710759322 -0.02114394676356355 0.15071471331021538 -0.012990484268268288 0.1677938776409657 -6.830059648864038E-4 </vector>
              <vector>-0.2671953929680653 -0.022806480631198382 -0.2034096575569861 -0.0421441273246736 0.028409363391119647 -0.06306174426078273 0.15323586211354703 -0.11271652305891547 -0.14473159997526258 -0.0052253707858298925 -0.0582534874445477 0.033238837083249 -0.022513310602945927 -0.028270881728755904 0.007087699801631247 -0.02254443768832049 0.06352822119329166 -0.0376349452759947 0.049249059981128926 0.046671228650560136 0.11111385856651355 -0.010981634005060092 0.12623841826685708 0.019207048835239306 0.15824681057661025 0.02736640231871935 0.1788413694327841 -0.01050453709414167 0.10355372672209243 -0.08382579930241205 -0.245490920429345 -0.0336980987342597 -0.22636663227305479 -0.04343684608802622 -0.15592412617036316 -0.05482854765458329 -0.1018171158063378 -0.06153271884251749 -0.04454653591542501 -0.07373192669332868 -0.2616236143710553 0.00190110405551153 -0.23850630617381854 0.019763646126363804 -0.2118211930201245 0.04239859782637753 -0.17250314952778803 0.053747286630955744 -0.13507869905768824 0.05461640972008911 -0.09936278587093145 0.053763156436549824 -0.06307568397740483 0.05728655517334407 -0.025667218783712913 0.06316965886488948 0.012217129016117882 0.0620006123097711 0.04825683001185263 0.063881762211548 0.08243483820769724 0.057533102653756635 0.11722126064358782 0.0503609841602779 0.1506400430433837 0.04003540083779837 0.17229943662027863 0.016527831139006268 0.18597727652096108 -0.002290153363001181 -0.07869243596916263 -0.0026301301848063886 -0.038167519414390776 0.0187935000894535 -0.0743733357453423 -0.02175812010512688 -0.017014144618107952 -0.00594431530086194 -0.01205008300115128 0.007012873468092985 -0.011229719665093717 0.03532678018321202 0.01251070255824649 0.05779318424215389 0.04865136818223242 0.05477888037050091 0.08305368623143028 0.01923750926804773 0.08189554207096113 -0.0035972057614051976 0.029154771956804357 -0.0357890323015419 0.0955724240560004 -0.04956979799146173 0.08255994290480687 -0.05616758967658282 0.13502538453737853 -0.0022975332520093553 0.13312088796227423 -0.013079682664367128 0.1505893761625576 -0.03802967627020304 0.1472013342165401 -0.019506313262983938 0.16152804338941873 0.001191816647683655 </vector>
              <vector>-0.23632648246080842 -0.029382128088617992 -0.19737159657622533 -0.040189503051472314 0.005267330229242617 -0.08223919245058625 0.2208281577170797 -0.09457058632013346 -0.1442326978136201 0.026762497062770937 -0.09497672837145511 0.009899636319322658 -0.03481771542994211 -0.015308234498416291 -0.01310746125786458 -0.02844078806149016 0.029820545641294677 -0.026673654302821346 0.06238720021383096 0.03124101079562809 0.07430245862583915 -0.007571054429742642 0.1125400634934309 0.012438834341205969 0.12474778964852344 0.03181965465840732 0.18917651234645366 -0.006685920116851048 0.15074865973842433 -0.09610796078658726 -0.24421106384270125 -0.02479819285499281 -0.22425172598850623 -0.031089154287870686 -0.1597588807511061 -0.059967812708429546 -0.10339323493437831 -0.07297004310477398 -0.045399739828789865 -0.07775700072144 -0.23651415348031146 -0.0028196375336725296 -0.23889642196855088 0.019113314502372532 -0.20954864596071227 0.043599381432797985 -0.17399107669984215 0.05257467766399465 -0.13670101928014217 0.06358650661101317 -0.09718098648073767 0.06299897815469162 -0.061045333792970384 0.060016557413694424 -0.023774914687013773 0.06060879736106979 0.014203679925397717 0.06393436774745134 0.0505135764353873 0.061787399727548466 0.08450890100072142 0.065320303786103 0.12026996603427667 0.07066958064722573 0.163520480552468 0.05601164574241671 0.18169548209352 0.021739569145117637 0.19785003593389638 -1.1497876757456116E-4 -0.09371267020763736 -0.009320552406662515 -0.04565597545589441 0.018986954156048976 -0.06980827268670386 -0.006828261881965265 -0.009289877331654295 0.003003029511060211 -0.002581755947447564 4.923270983102778E-4 0.014597939815875528 0.025291401005900136 0.02595475409234537 0.04389974422480526 0.049793968439439125 0.041085610556945505 0.06958597904213375 0.024414852677989478 0.05871501899345977 0.012200805767558264 0.03216981084096433 -0.0440142834782156 0.05179491723016218 -0.045048716151935904 0.07307432078647279 -0.07276388362026913 0.14233986430645737 -0.003757451723809903 0.13332836618179772 -0.019205697978978465 0.13618470421748566 -0.04554639802882693 0.1628231918473045 -0.02577740480293468 0.1638047558113307 -0.014548945952378564 </vector>
              <vector>-0.252987369957883 -0.024653555496307187 -0.2221352212812957 -0.019101723610200655 0.0340244648945731 -0.055543488448644 0.21086499234571926 -0.09233767655058564 -0.19444342377597149 0.010586951034387563 -0.0933783554071329 0.024795664393601702 -0.037913011998433 -0.01375732363247627 -0.035520270526165146 -0.0010729899280830122 0.06626745465640362 -0.03302839529831829 0.08403588530876525 0.019161640248011105 0.09157231891759346 -0.029105594516158614 0.12216618104292296 -0.007303322694327344 0.13319501091842367 0.0090402481159711 0.1927983475985566 4.5521526562225176E-4 0.11912456315369631 -0.06515239690596486 -0.24701338121813257 -0.02417196132011611 -0.22700258973518278 -0.01998144215517166 -0.15333087213083285 -0.02388156666413436 -0.09640284620655593 -0.0248048067152571 -0.03954447264802157 -0.04118072214795615 -0.25165271508654363 -0.005358573127688868 -0.2326795311914556 0.01084943684408968 -0.20293013583959832 0.01886171330579821 -0.16931739523516032 0.02391210543814759 -0.13368550486847974 0.02540404437776153 -0.09605801902583759 0.02967362283557176 -0.05881562649127376 0.03601845010888657 -0.0219142694950587 0.04337181870007713 0.015057595795389962 0.049442366359733425 0.04962360094305173 0.05411229641186341 0.0829439549845802 0.05174730915043892 0.11732639800246879 0.045721993280696364 0.15237420429059792 0.03993557415614597 0.18192039221868078 0.029266564459420046 0.19713890117135494 0.007561718132286135 -0.0801982905542841 0.01058602078750083 -0.058107000533063356 -0.004550189822009643 -0.0629739437293739 -0.0010562558693126764 -0.033760984274317576 -0.016805823510693905 -0.029564596600046646 0.02223678873169357 -0.003946225110602028 0.04019225550540647 0.021261771645054318 0.04938860143926496 0.05216622914500167 0.05564277272379157 0.08514338121974406 0.017696412086168546 0.08051960564093948 -0.0037194331728374348 0.02724167971911639 -0.041217850525352887 0.07308660837511749 -0.035864707992409824 0.08138213348210191 -0.048060206228817265 0.13754938377625692 -0.007199347777064596 0.1456374303254041 -0.009788429398151655 0.15415244314899673 -0.04139067088207905 0.1638348738921812 -0.02634269471015236 0.16286624630800933 -0.009230434792064833 </vector>
              <vector>-0.25373558763684717 -0.027536693490490517 -0.17195221773730504 0.006113690168265523 0.030006127849216354 -0.07438690902803369 0.2210404639915212 -0.13286158976807946 -0.161656432100574 0.024048191791935927 -0.07661141136901845 0.0010705340988490155 -0.06802043897795218 -0.021311546422186013 -0.020689671293421117 -0.02466433742389389 0.047910817694246405 0.004135918298283581 0.05149716773682096 0.03697654137568929 0.07568164057216543 -0.03636511742395425 0.08988467867476513 0.03414794097534847 0.09493635808591398 0.04407767063407508 0.19036545955199294 -0.026173559114085955 0.10664394755152184 -0.05740962957808873 -0.24402572042024379 -0.04197561021377513 -0.19774409606666224 -0.0464170581022498 -0.15372341464430656 -0.042771950991301946 -0.10048671112234339 -0.06107235807759739 -0.04248678161165121 -0.07250500529534633 -0.2570792735489411 0.008382240531893341 -0.23193963635698361 0.025192832068964523 -0.2004252026673307 0.03511996924374215 -0.16559440616279192 0.04218298672396058 -0.12972094665442876 0.044047855912291864 -0.09237726450118103 0.04338818332052413 -0.05538539967762593 0.049459898501459286 -0.018300535564542454 0.053832611547203535 0.02002542350130726 0.04863904762803579 0.056789496881730586 0.05041037177781969 0.0914784875486763 0.05691019553323502 0.13589159278536986 0.06378398396289517 0.1656770252975634 0.043193317256252306 0.21126611599577702 0.028551271072120903 0.20355717641664905 -0.047057972463568465 -0.0885978468618452 0.0028152018229726464 -0.05498146850814502 -0.007556558183369426 -0.07435944782504823 -0.026759468586604506 -0.05589045646726783 -0.001299221241492403 -0.03805180160366266 -0.0051397948564131735 -0.02918454170856434 0.054206267308295406 0.027555915522999543 0.052220025492342455 0.05573390692215652 0.04066142465617583 0.048099234527567904 0.028802314398503844 0.047380584274501404 -0.007675558359991164 0.03111130917451297 -0.02328118527749324 0.07087207591804588 -0.04467560228629052 0.08255714180675022 -0.05886920167687611 0.1540963699334144 0.006532392624017051 0.15717739960532548 -0.002013386895968113 0.16359375651066918 -0.0077150671573302035 0.17352310262985282 -0.014333443030338086 0.17866793412764953 -0.017075053780333953 </vector>
              <vector>-0.2829739821341693 -0.022679440916517333 -0.21071955016686994 -0.01949250698444368 0.035306994475478415 -0.060083482049874085 0.17667376243155788 -0.09046594237331516 -0.19183111512080703 -0.01093665244216806 -0.09951781089365097 0.010762130790661973 -0.0024515363100982078 -0.004839514786227687 0.017272731875125333 -0.012253999771678733 0.056233442550121776 -0.033561454538891505 0.09437335709437905 0.02524329169363255 0.10081379602154783 -0.013307022106782189 0.1257115115193304 0.004231609861465145 0.1284359138400491 0.01577271452246119 0.16774538571518383 -0.015682801015162402 0.13662950074643948 -0.07847152492473494 -0.2482059941358414 -0.027702739603713278 -0.229001064806273 -0.020668596422035942 -0.1564220770733657 -0.04860905000329056 -0.1016516611572934 -0.04745283933354451 -0.04363287921668639 -0.05011306926297288 -0.2627302548066201 0.00234741325611627 -0.23496264793938237 0.008857773325926402 -0.20445489933144892 0.02073676846485021 -0.17138292120824222 0.032094831516503365 -0.13644302977388642 0.04066113350445342 -0.09990030810297303 0.045460334862202884 -0.06240821867317689 0.04905899503505501 -0.025229822446217732 0.05819929943339527 0.012203596518096556 0.06494411891521433 0.04880935267557349 0.0658676103751906 0.08414429674118572 0.06422699533902687 0.12001973674561618 0.05807311661383386 0.15223716419435013 0.04085382721342641 0.1609955605815214 0.011287732609517973 0.16864376700829184 -0.01067590173066271 -0.0898331093409747 -0.0014171133628636222 -0.0465994990595083 0.016758099495380485 -0.07405245082030189 -0.012257839688477795 -0.022189590144050548 0.013162391548798568 0.019051468039168094 -7.445900957588221E-4 0.013228583180236725 0.020732834362253157 0.021537726715593317 0.04361289333566046 0.04972025037731169 0.051501278067552 0.09642754361746987 0.010921392391598098 0.08179177491736261 -0.008704632852541964 0.03200910755607057 -0.02999319490760397 0.08426587807728553 -0.03576352724438809 0.08464643499209094 -0.04882923129973271 0.13438019601598672 -0.001888591912021573 0.13100204136653137 -0.01079093855483073 0.14593464462232617 -0.033857056927286834 0.15020510348986219 -0.016790257988770527 0.16614379896069353 -0.007335073433884291 </vector>
              <vector>-0.23513978916907277 -0.02869551584946487 -0.16281237277802918 -0.037365014762394816 -0.03340892030755688 -0.08410096544133677 0.1874004870996646 -0.12556900630424436 -0.17373192296581758 -8.433108712993451E-4 -0.08421151662027325 0.006267453711197465 -0.056839447178343015 -0.022498227479138513 -0.023174211279445037 -0.0107569673515744 0.04912111103067517 -0.004307598233724261 0.07085479925718954 0.039434841900848554 0.08315932616892076 -0.003151903443169229 0.10462549405406861 -0.0027802361133547893 0.13933010758265235 0.020046761877812465 0.2149774170622076 -0.008402896919105785 0.10536406149139135 -0.07861261496956043 -0.2414610962527177 -0.03301230904818425 -0.2185552572324946 -0.040511417471955476 -0.1510714662032366 -0.04366004194181462 -0.10565619327088888 -0.0709066284570603 -0.044964165419357556 -0.08802858999982124 -0.23375136456530127 -0.005644561033943191 -0.22380569857471933 0.012775208312173795 -0.19843755860533835 0.03152710197980493 -0.16655160620634965 0.046329743438385904 -0.13191432653091772 0.05741753170528634 -0.09557054793063388 0.06655820401866924 -0.05726437820265949 0.07411784352693958 -0.017408135594879567 0.07598818897500365 0.019656406500218448 0.07037531735603517 0.054745205302113804 0.06554533426389873 0.08943401746438115 0.06566150944829155 0.12571495244495262 0.06261703009151956 0.16228630127140373 0.054591212143966464 0.1978430946845003 0.040169682343428506 0.22231258117636188 0.007330729263609042 -0.10445942157816991 0.0012336086595113802 -0.04548650509013119 -0.0026296930177103243 -0.07123527685079671 -0.027199433034417398 -0.04663350769843181 -0.01497059860761812 -0.025159038200979502 0.012240881534217457 -0.0072496676233739675 0.046260762068546665 0.025539159617294235 0.05849376146907378 0.054297888099130054 0.04937234749397106 0.07232006512532173 0.022294855561325023 0.06525548003974666 0.01100453413524807 0.03476006461604069 -0.025480114862452035 0.06105701131260299 -0.03357407854340703 0.07458592853230575 -0.06297551394042641 0.12267041364971915 -0.017718454253981015 0.13049781934012644 -0.04188193451553638 0.1518356842543803 -0.037835407544191346 0.16459301213177852 -0.029443816277683783 0.1717155026207671 -0.015097594990193926 </vector>
              <vector>-0.24443390507435167 -0.0462170170139108 -0.15223953330409642 -0.03329074664163834 0.01740796403983816 -0.08840407095147072 0.20193328949862674 -0.125528545651373 -0.14019319605481192 -3.5807420212105763E-4 -0.04239205918923246 0.0027392107537598186 -0.0028613883389797617 -0.05893982410537511 0.011168364084119588 0.0013954927893432257 0.04782104125716105 -0.013495949608232461 0.06930769813361766 0.055973912936561204 0.08131364995054922 -0.0034648812223799326 0.1272290129176806 0.02252589514774456 0.1301207930502726 0.032977867608052255 0.18730959828545599 -0.025662253273839045 0.10566121661343954 -0.1005322300562561 -0.24543724773161824 -0.05061189069335943 -0.22636715764385965 -0.0401318077441951 -0.15028138010955788 -0.03391160248534092 -0.09861423087134535 -0.049773377648374695 -0.044622723402832756 -0.06597934959918873 -0.2731708947691634 -0.014510958723194849 -0.27120530097079 0.017536478145932087 -0.2363236791519669 0.055285725111782716 -0.18274525586020465 0.06969964895039718 -0.14041943196636375 0.06590424030943423 -0.1034209829825387 0.07088924996113832 -0.06345906689883689 0.06385789437029185 -0.027555152104662223 0.058550888887725375 0.009397432063575495 0.0671243701631161 0.04549780773749408 0.07242976032836901 0.081287889147848 0.07036812514576446 0.11939763046976871 0.06554990707809907 0.14978328171637 0.04172147493074131 0.17170683492553693 0.01874500267810139 0.1818005314917437 -0.0031129544058544067 -0.07379360286500874 -0.003063261101361625 -0.03542666172183997 0.022364192237301635 -0.06777993463918343 -0.013569413214032731 0.01634423220837144 -0.01309391979418337 0.008238751205107999 0.006408960922678388 -0.0011161122793688326 0.030293585143966812 0.017592941128526662 0.05087838376808993 0.046594893395909914 0.05779687236628414 0.08181923668964708 0.017674013413801738 0.06731185539444733 0.0025506543390073147 0.032607795715587314 -0.028056003997977162 0.0507769136488818 -0.030989357405140593 0.055928417987986534 -0.07890402321086017 0.1344031201779563 0.0010929108257565958 0.122493408633615 -0.005451850861558876 0.12277329963299269 -0.07503921805679072 0.16149961029157922 -0.026912472418023477 0.1673303864369067 -0.013329664227207199 </vector>
[truncated: 10,349,392 more chars]
