# Supplementary material for: Unappreciated diversification of stem archosaurs during the Middle Triassic predated the dominance of dinosaurs
Source: BMC Evol Biol. 2016 Sep 15;16:188. doi: 10.1186/s12862-016-0761-6 (PMC5024528; doi:10.1186/s12862-016-0761-6)
Supplement: Additional file 3: — Supertree topology with phytosaurs as crown group and stem group archosaurs. (NEX 20 kb) [file 12862_2016_761_MOESM3_ESM.nex]

#NEXUS
[written Mon Jul 18 17:24:15 CEST 2016 by Mesquite  version 3.02 (build 681) at GEOSPC01/134.21.31.218]

BEGIN TAXA;
	TITLE Untitled_Block_of_Taxa;
	DIMENSIONS NTAX=111;
	TAXLABELS
		Shunosaurus_lii Melanorosaurus_readi Jingshanosaurus_xinwaensis Massospondylus_carinatus Plateosaurus_spp Monolophosaurus_jiangi Dilophosaurus_wetherilli Zupaysaurus_rougieri Coelophysis_bauri Syntarsus_kayentakatae Tawa_hallae Eoraptor_lunensis Herrerasaurus_ischigualastensis Huayangosaurus_taibaii Agilisaurus_louderbacki Lesothosaurus_diagnosticus Heterodontosaurus_tucki Dorygnathus_banthensis Campylognathoides_spp Eudimorphodon_ranzii Protosuchus_richardsoni Postosuchus_kirkpatricki Batrachotomus_kupferzellensis Saurosuchus_galilei Prestosuchus_chiniquensis Effigia_okeeffeae Qianosuchus_mixtus Stagonolepis_robertsoni Aetosaurus_ferratus Neoaetosauroides_engaeus Desmatosuchus_smalli Revueltosaurus_callanderi Gracilisuchus_stipanicicorum Riojasuchus_tenuisceps Ornithosuchus_longidens Leptosuchus_adamanensis Smilosuchus_gregorii Mystriosuchus_planirostris Euparkeria_capensis Chanaresuchus_bonapartei Shansisuchus_shansisuchus Garjainia_prima Erythrosuchus_africanus Prolacerta_broomi Rhynchosaurus_articeps Teyumbaita_sulcognathus Hyperodapedon_gordoni Mesosuchus_browni Protorosaurus_speneri Tanystropheus_longobardicus Proterosuchus_fergusi Proterosuchus_alexanderi Trilophosaurus_buettneri Bentonyx_sidensis Hyperodapedon_huxleyi Hyperodapedon_sanjuanensis Proterosuchus_goweri Gualosuchus_reigi Azendohsaurus_madagaskarensis Parasuchus_hislopi Brachysuchus_megalodon Mystriosuchus_westphali Leptosuchus_studeri Nicrosaurus_kapffi Pseudopalatus_pristinus Stenomyti_huangae Stagonolepis_olenkae Dromicosuchus_grallator Dibothrosuchus_elaphros Sphenosuchus_acutus Pelagosaurus_typus Dakosaurus_andiniensis Isisfordia_duncani Mahajangasuchus_insignis Sarcosuchus_imperator Montealtosuchus_arrudacamposi Hamadasuchus_rebouli Kaprosuchus_saharicus Notosuchus_terrestris Mariliasuchus_amarali Malawisuchus_mwakasyungutiensis Gobiosuchus_kielanae Araripesuchus_wegeneri Simosuchus_clarki Anatosuchus_minor Campinasuchus_dinizi Scaphognathus_crassirostris Haplocheirus_sollers Guanlong_wucaii Sinraptor_dongi Allosaurus_fragilis Ceratosaurus_nasicornis Limusaurus_inextricabilis Compsognathus_longipes Archaeopteyx_lithographica Adeopapposaurus_mognai Unaysaurus_tolentinoi Pampadromaeus_barberenai Mamenchisaurus_youngi Diplodocus_spp Camarasaurus_lentus Giraffatitan_brancai Emausaurus_ernsti Yinlong_downsi Camptosaurus_dispar Psittacosaurus_mongoliensis Langobardisaurus_pandolfii Stegosaurus_stenops Dysalotosaurus_lettowvorbecki Leidyosuchus_canadensis Rhynchosaurus_brodiei 
	;

END;


BEGIN TREES;
	Title 'Trees block 2 from PHYTO_IN.nex';
	LINK Taxa = Untitled_Block_of_Taxa;
	TRANSLATE
[0] 		1 Shunosaurus_lii,
[1] 		2 Melanorosaurus_readi,
[2] 		3 Jingshanosaurus_xinwaensis,
[3] 		4 Massospondylus_carinatus,
[4] 		5 Plateosaurus_spp,
[5] 		6 Monolophosaurus_jiangi,
[6] 		7 Dilophosaurus_wetherilli,
[7] 		8 Zupaysaurus_rougieri,
[8] 		9 Coelophysis_bauri,
[9] 		10 Syntarsus_kayentakatae,
[10] 		11 Tawa_hallae,
[11] 		12 Eoraptor_lunensis,
[12] 		13 Herrerasaurus_ischigualastensis,
[13] 		14 Huayangosaurus_taibaii,
[14] 		15 Agilisaurus_louderbacki,
[15] 		16 Lesothosaurus_diagnosticus,
[16] 		17 Heterodontosaurus_tucki,
[17] 		18 Dorygnathus_banthensis,
[18] 		19 Campylognathoides_spp,
[19] 		20 Eudimorphodon_ranzii,
[20] 		21 Protosuchus_richardsoni,
[21] 		22 Postosuchus_kirkpatricki,
[22] 		23 Batrachotomus_kupferzellensis,
[23] 		24 Saurosuchus_galilei,
[24] 		25 Prestosuchus_chiniquensis,
[25] 		26 Effigia_okeeffeae,
[26] 		27 Qianosuchus_mixtus,
[27] 		28 Stagonolepis_robertsoni,
[28] 		29 Aetosaurus_ferratus,
[29] 		30 Neoaetosauroides_engaeus,
[30] 		31 Desmatosuchus_smalli,
[31] 		32 Revueltosaurus_callanderi,
[32] 		33 Gracilisuchus_stipanicicorum,
[33] 		34 Riojasuchus_tenuisceps,
[34] 		35 Ornithosuchus_longidens,
[35] 		36 Leptosuchus_adamanensis,
[36] 		37 Smilosuchus_gregorii,
[37] 		38 Mystriosuchus_planirostris,
[38] 		39 Euparkeria_capensis,
[39] 		40 Chanaresuchus_bonapartei,
[40] 		41 Shansisuchus_shansisuchus,
[41] 		42 Garjainia_prima,
[42] 		43 Erythrosuchus_africanus,
[43] 		44 Prolacerta_broomi,
[44] 		45 Rhynchosaurus_articeps,
[45] 		46 Teyumbaita_sulcognathus,
[46] 		47 Hyperodapedon_gordoni,
[47] 		48 Mesosuchus_browni,
[48] 		49 Protorosaurus_speneri,
[49] 		50 Tanystropheus_longobardicus,
[50] 		51 Proterosuchus_fergusi,
[51] 		52 Proterosuchus_alexanderi,
[52] 		53 Trilophosaurus_buettneri,
[53] 		54 Bentonyx_sidensis,
[54] 		55 Hyperodapedon_huxleyi,
[55] 		56 Hyperodapedon_sanjuanensis,
[56] 		57 Proterosuchus_goweri,
[57] 		58 Gualosuchus_reigi,
[58] 		59 Azendohsaurus_madagaskarensis,
[59] 		60 Parasuchus_hislopi,
[60] 		61 Brachysuchus_megalodon,
[61] 		62 Mystriosuchus_westphali,
[62] 		63 Leptosuchus_studeri,
[63] 		64 Nicrosaurus_kapffi,
[64] 		65 Pseudopalatus_pristinus,
[65] 		66 Stenomyti_huangae,
[66] 		67 Stagonolepis_olenkae,
[67] 		68 Dromicosuchus_grallator,
[68] 		69 Dibothrosuchus_elaphros,
[69] 		70 Sphenosuchus_acutus,
[70] 		71 Pelagosaurus_typus,
[71] 		72 Dakosaurus_andiniensis,
[72] 		73 Isisfordia_duncani,
[73] 		74 Mahajangasuchus_insignis,
[74] 		75 Sarcosuchus_imperator,
[75] 		76 Montealtosuchus_arrudacamposi,
[76] 		77 Hamadasuchus_rebouli,
[77] 		78 Kaprosuchus_saharicus,
[78] 		79 Notosuchus_terrestris,
[79] 		80 Mariliasuchus_amarali,
[80] 		81 Malawisuchus_mwakasyungutiensis,
[81] 		82 Gobiosuchus_kielanae,
[82] 		83 Araripesuchus_wegeneri,
[83] 		84 Simosuchus_clarki,
[84] 		85 Anatosuchus_minor,
[85] 		86 Campinasuchus_dinizi,
[86] 		87 Scaphognathus_crassirostris,
[87] 		88 Haplocheirus_sollers,
[88] 		89 Guanlong_wucaii,
[89] 		90 Sinraptor_dongi,
[90] 		91 Allosaurus_fragilis,
[91] 		92 Ceratosaurus_nasicornis,
[92] 		93 Limusaurus_inextricabilis,
[93] 		94 Compsognathus_longipes,
[94] 		95 Archaeopteyx_lithographica,
[95] 		96 Adeopapposaurus_mognai,
[96] 		97 Unaysaurus_tolentinoi,
[97] 		98 Pampadromaeus_barberenai,
[98] 		99 Mamenchisaurus_youngi,
[99] 		100 Diplodocus_spp,
[100] 		101 Camarasaurus_lentus,
[101] 		102 Giraffatitan_brancai,
[102] 		103 Emausaurus_ernsti,
[103] 		104 Yinlong_downsi,
[104] 		105 Camptosaurus_dispar,
[105] 		106 Psittacosaurus_mongoliensis,
[106] 		107 Langobardisaurus_pandolfii,
[107] 		108 Stegosaurus_stenops,
[108] 		109 Dysalotosaurus_lettowvorbecki,
[109] 		110 Leidyosuchus_canadensis,
[110] 		111 Rhynchosaurus_brodiei;
	TREE 'tree1++' = (49:0.1,((50:0.1,107:29):11.65,((53:20.1,59:0.1):16.55,((48:4.9,((45:0.1,111:0.1):0.1,(54:0.1,(46:6.8,(56:0.2,(47:0.1,55:0.1):0.1):0.1):14.15):1.4):6):2.75,(44:2.75,((51:0.2,(52:0.1,57:0.1):0.1):2.45,((41:5.1,(42:0.1,43:2.4):0.1):1,((40:0.1,58:0.1):12.2,(39:3.3,(((20:0.1,(19:0.2,(18:0.1,87:34.05):0.1):27.4):33.4,((17:33,(16:0.1,(103:9.75,(14:0.1,108:15.85):28.25):0.9,(15:0.1,((104:0.1,106:37.75):0.1,(105:2.2,109:0.1):7.25):6.4):29.15):32.9):0.3,((12:0.2,(98:0.1,((5:12.9,97:0.1):0.1,((4:0.1,96:8.45):18.3,(3:14.05,(2:0.1,(1:0.1,(99:0.1,(100:0.2,(101:0.1,102:0.1):0.1):9.15):6.5):47.25):0.1):0.1):8.2):6.4):0.1):0.1,(13:0.1,(11:12.1,((9:11.9,10:30.4):0.1,(8:0.1,(7:0.1,((92:9.35,93:0.1):26.2,(6:1.8,((90:0.1,91:9.35):6,(89:6,(94:12.05,(88:0.1,95:11.95):0.1):5.8):0.1):0.1):20.1):4.4):25):5.4):0.1):7.45):0.2):0.1):14.15):5.5,((60:0.1,(61:0.1,((37:0.2,(36:4.7,63:0.1):0.1):0.1,(64:0.3,(65:3.8,(38:0.1,62:0.1):0.1):0.1):9.25):2.3):4.1):19.85,((34:13.1,35:0.1):19.7,((32:16.45,((29:0.1,66:3.7):16.6,(30:13.8,(31:16.6,(28:0.65,67:0.1):0.1):0.1):0.1):0.2):18.6,(33:11.6,((26:38.8,27:3.7):0.1,(25:1.55,(24:9.5,(23:0.1,(22:8.9,(68:0.1,(70:4.55,(69:4.45,(21:0.1,(82:114.4,(((73:0.1,110:22.4):91.7,(75:60.25,(71:0.1,72:33.45):0.1):11.7):0.1,(85:6.65,((83:0.1,((74:28.25,78:0.1):6.1,(76:14.65,77:0.1):0.1):9.45):6.45,(84:50.15,(81:0.1,(86:0.1,(79:0.1,80:10.25):3.8):30.25):0.1):0.1):0.1):71.9):0.2):8.9):0.1):0.1):21.85):0.1):15.8):0.1):0.1):9.85):0.2):0.1):0.1):0.05):0.05):0.2):0.1):0.1):3.95):0.1):0.1):0.1):0.1):3.65):0.1;

END;


BEGIN TREES;
	Title 'Trees block 2 from PHYTO_OUT.nex';
	LINK Taxa = Untitled_Block_of_Taxa;
	TRANSLATE
[0] 		1 Shunosaurus_lii,
[1] 		2 Melanorosaurus_readi,
[2] 		3 Jingshanosaurus_xinwaensis,
[3] 		4 Massospondylus_carinatus,
[4] 		5 Plateosaurus_spp,
[5] 		6 Monolophosaurus_jiangi,
[6] 		7 Dilophosaurus_wetherilli,
[7] 		8 Zupaysaurus_rougieri,
[8] 		9 Coelophysis_bauri,
[9] 		10 Syntarsus_kayentakatae,
[10] 		11 Tawa_hallae,
[11] 		12 Eoraptor_lunensis,
[12] 		13 Herrerasaurus_ischigualastensis,
[13] 		14 Huayangosaurus_taibaii,
[14] 		15 Agilisaurus_louderbacki,
[15] 		16 Lesothosaurus_diagnosticus,
[16] 		17 Heterodontosaurus_tucki,
[17] 		18 Dorygnathus_banthensis,
[18] 		19 Campylognathoides_spp,
[19] 		20 Eudimorphodon_ranzii,
[20] 		21 Protosuchus_richardsoni,
[21] 		22 Postosuchus_kirkpatricki,
[22] 		23 Batrachotomus_kupferzellensis,
[23] 		24 Saurosuchus_galilei,
[24] 		25 Prestosuchus_chiniquensis,
[25] 		26 Effigia_okeeffeae,
[26] 		27 Qianosuchus_mixtus,
[27] 		28 Stagonolepis_robertsoni,
[28] 		29 Aetosaurus_ferratus,
[29] 		30 Neoaetosauroides_engaeus,
[30] 		31 Desmatosuchus_smalli,
[31] 		32 Revueltosaurus_callanderi,
[32] 		33 Gracilisuchus_stipanicicorum,
[33] 		34 Riojasuchus_tenuisceps,
[34] 		35 Ornithosuchus_longidens,
[35] 		36 Leptosuchus_adamanensis,
[36] 		37 Smilosuchus_gregorii,
[37] 		38 Mystriosuchus_planirostris,
[38] 		39 Euparkeria_capensis,
[39] 		40 Chanaresuchus_bonapartei,
[40] 		41 Shansisuchus_shansisuchus,
[41] 		42 Garjainia_prima,
[42] 		43 Erythrosuchus_africanus,
[43] 		44 Prolacerta_broomi,
[44] 		45 Rhynchosaurus_articeps,
[45] 		46 Teyumbaita_sulcognathus,
[46] 		47 Hyperodapedon_gordoni,
[47] 		48 Mesosuchus_browni,
[48] 		49 Protorosaurus_speneri,
[49] 		50 Tanystropheus_longobardicus,
[50] 		51 Proterosuchus_fergusi,
[51] 		52 Proterosuchus_alexanderi,
[52] 		53 Trilophosaurus_buettneri,
[53] 		54 Bentonyx_sidensis,
[54] 		55 Hyperodapedon_huxleyi,
[55] 		56 Hyperodapedon_sanjuanensis,
[56] 		57 Proterosuchus_goweri,
[57] 		58 Gualosuchus_reigi,
[58] 		59 Azendohsaurus_madagaskarensis,
[59] 		60 Parasuchus_hislopi,
[60] 		61 Brachysuchus_megalodon,
[61] 		62 Mystriosuchus_westphali,
[62] 		63 Leptosuchus_studeri,
[63] 		64 Nicrosaurus_kapffi,
[64] 		65 Pseudopalatus_pristinus,
[65] 		66 Stenomyti_huangae,
[66] 		67 Stagonolepis_olenkae,
[67] 		68 Dromicosuchus_grallator,
[68] 		69 Dibothrosuchus_elaphros,
[69] 		70 Sphenosuchus_acutus,
[70] 		71 Pelagosaurus_typus,
[71] 		72 Dakosaurus_andiniensis,
[72] 		73 Isisfordia_duncani,
[73] 		74 Mahajangasuchus_insignis,
[74] 		75 Sarcosuchus_imperator,
[75] 		76 Montealtosuchus_arrudacamposi,
[76] 		77 Hamadasuchus_rebouli,
[77] 		78 Kaprosuchus_saharicus,
[78] 		79 Notosuchus_terrestris,
[79] 		80 Mariliasuchus_amarali,
[80] 		81 Malawisuchus_mwakasyungutiensis,
[81] 		82 Gobiosuchus_kielanae,
[82] 		83 Araripesuchus_wegeneri,
[83] 		84 Simosuchus_clarki,
[84] 		85 Anatosuchus_minor,
[85] 		86 Campinasuchus_dinizi,
[86] 		87 Scaphognathus_crassirostris,
[87] 		88 Haplocheirus_sollers,
[88] 		89 Guanlong_wucaii,
[89] 		90 Sinraptor_dongi,
[90] 		91 Allosaurus_fragilis,
[91] 		92 Ceratosaurus_nasicornis,
[92] 		93 Limusaurus_inextricabilis,
[93] 		94 Compsognathus_longipes,
[94] 		95 Archaeopteyx_lithographica,
[95] 		96 Adeopapposaurus_mognai,
[96] 		97 Unaysaurus_tolentinoi,
[97] 		98 Pampadromaeus_barberenai,
[98] 		99 Mamenchisaurus_youngi,
[99] 		100 Diplodocus_spp,
[100] 		101 Camarasaurus_lentus,
[101] 		102 Giraffatitan_brancai,
[102] 		103 Emausaurus_ernsti,
[103] 		104 Yinlong_downsi,
[104] 		105 Camptosaurus_dispar,
[105] 		106 Psittacosaurus_mongoliensis,
[106] 		107 Langobardisaurus_pandolfii,
[107] 		108 Stegosaurus_stenops,
[108] 		109 Dysalotosaurus_lettowvorbecki,
[109] 		110 Leidyosuchus_canadensis,
[110] 		111 Rhynchosaurus_brodiei;
	TREE 'tree1++' = (49:0.1,((50:0.1,107:29):11.65,((53:20.1,59:0.1):16.55,((48:4.9,((45:0.1,111:0.1):0.1,(54:0.1,(46:6.8,(56:0.2,(47:0.1,55:0.1):0.1):0.1):14.15):1.4):6):2.75,(44:2.75,((51:0.2,(52:0.1,57:0.1):0.1):2.45,((41:5.1,(42:0.1,43:2.4):0.1):1,((40:0.1,58:0.1):12.2,(39:3.3,((60:0.1,(61:0.1,((37:0.2,(36:4.7,63:0.1):0.1):0.1,(64:0.3,(65:3.8,(38:0.1,62:0.1):0.1):0.1):9.25):2.3):4.1):19.95,(((34:13.1,35:0.1):19.7,((32:16.45,((29:0.1,66:3.7):16.6,(30:13.8,(31:16.6,(28:0.65,67:0.1):0.1):0.1):0.1):0.2):18.6,(33:11.6,((27:3.7,26:38.8):0.1,(25:1.55,(24:9.5,(23:0.1,(22:8.9,(68:0.1,(70:4.55,(69:4.45,(21:0.1,(82:114.4,(((75:60.25,(71:0.1,72:33.45):0.1):11.7,(73:0.1,110:22.4):91.7):0.1,(85:6.65,((83:0.1,((74:28.25,78:0.1):6.1,(76:14.65,77:0.1):0.1):9.45):6.45,(84:50.15,(81:0.1,(86:0.1,(79:0.1,80:10.25):3.8):30.25):0.1):0.1):0.1):71.9):0.2):8.9):0.1):0.1):21.85):0.1):15.8):0.1):0.1):9.85):0.2):0.1):0.1):0.1,((20:0.1,(19:0.2,(18:0.1,87:34.05):0.1):27.4):33.4,((17:33,(16:0.1,(103:9.75,(14:0.1,108:15.85):28.25):0.9,(15:0.1,((104:0.1,106:37.75):0.1,(105:2.2,109:0.1):7.25):6.4):29.15):32.9):0.3,((12:0.2,(98:0.1,((5:12.9,97:0.1):0.1,((4:0.1,96:8.45):18.3,(3:14.05,(2:0.1,(1:0.1,(99:0.1,(100:0.2,(101:0.1,102:0.1):0.1):9.15):6.5):47.25):0.1):0.1):8.2):6.4):0.1):0.1,(13:0.1,(11:12.1,((10:30.4,9:11.9):0.1,(8:0.1,(7:0.1,((92:9.35,93:0.1):26.2,(6:1.8,((90:0.1,91:9.35):6,(89:6,(94:12.05,(88:0.1,95:11.95):0.1):5.8):0.1):0.1):20.1):4.4):25):5.4):0.1):7.45):0.2):0.1):14.15):5.4):0.1):0.2):0.1):0.1):3.95):0.1):0.1):0.1):0.1):3.65):0.1;

END;


Begin MESQUITE;
		MESQUITESCRIPTVERSION 2;
		TITLE AUTO;
		tell ProjectCoordinator;
		timeSaved 1468855455581;
		getEmployee #mesquite.minimal.ManageTaxa.ManageTaxa;
		tell It;
			setID 0 678168575395536072;
		endTell;
		getWindow;
		tell It;
			suppress;
			setResourcesState false false 162;
			setPopoutState 400;
			setExplanationSize 0;
			setAnnotationSize 0;
			setFontIncAnnot 0;
			setFontIncExp 0;
			setSize 1920 962;
			setLocation -8 0;
			setFont SanSerif;
			setFontSize 10;
			getToolPalette;
			tell It;
			endTell;
			desuppress;
		endTell;
		getEmployee  #mesquite.trees.BasicTreeWindowCoord.BasicTreeWindowCoord;
		tell It;
			makeTreeWindow #678168575395536072  #mesquite.trees.BasicTreeWindowMaker.BasicTreeWindowMaker;
			tell It;
				suppressEPCResponse;
				setTreeSource  #mesquite.trees.StoredTrees.StoredTrees;
				tell It;
					setTreeBlock 1;
					toggleUseWeights off;
				endTell;
				setAssignedID 1133.1452697230156.1577205807080825529;
				getTreeWindow;
				tell It;
					setExplanationSize 30;
					setAnnotationSize 20;
					setFontIncAnnot 0;
					setFontIncExp 0;
					setSize 1758 890;
					setLocation -8 0;
					setFont SanSerif;
					setFontSize 10;
					getToolPalette;
					tell It;
					endTell;
					setActive;
					getTreeDrawCoordinator #mesquite.trees.BasicTreeDrawCoordinator.BasicTreeDrawCoordinator;
				tell It;
					suppress;
					setTreeDrawer  #mesquite.trees.SquareLineTree.SquareLineTree;
					tell It;
						setNodeLocs #mesquite.trees.NodeLocsStandard.NodeLocsStandard;
						tell It;
							branchLengthsToggle off;
							toggleScale on;
							toggleBroadScale off;
							toggleCenter on;
							toggleEven on;
							setFixedTaxonDistance 0;
						endTell;
						setEdgeWidth 4;
						showEdgeLines on;
						orientUp;
					endTell;
					setBackground White;
					setBranchColor Black;
					showNodeNumbers off;
					showBranchColors on;
					labelBranchLengths off;
					centerBrLenLabels on;
					showBrLensUnspecified on;
					showBrLenLabelsOnTerminals on;
					setBrLenLabelColor 0 0 255;
					setNumBrLenDecimals 6;
					desuppress;
					getEmployee #mesquite.trees.BasicDrawTaxonNames.BasicDrawTaxonNames;
					tell It;
						setColor Black;
						toggleColorPartition off;
						toggleColorAssigned on;
						toggleShadePartition off;
						toggleShowFootnotes on;
						toggleNodeLabels on;
						toggleCenterNodeNames off;
						toggleShowNames on;
						namesAngle ?;
					endTell;
				endTell;
					setTreeNumber 1;
					setDrawingSizeMode 0;
					toggleLegendFloat on;
					scale 0;
					toggleTextOnTree off;
					showWindow;
				endTell;
				desuppressEPCResponse;
				getEmployee #mesquite.trees.ColorBranches.ColorBranches;
				tell It;
					setColor Red;
					removeColor off;
				endTell;
				getEmployee #mesquite.ornamental.BranchNotes.BranchNotes;
				tell It;
					setAlwaysOn off;
				endTell;
				getEmployee #mesquite.ornamental.ColorTreeByPartition.ColorTreeByPartition;
				tell It;
					colorByPartition off;
				endTell;
				getEmployee #mesquite.ornamental.DrawTreeAssocDoubles.DrawTreeAssocDoubles;
				tell It;
					setOn on;
					setDigits 4;
					writeAsPercentage off;
					toggleCentred off;
					toggleHorizontal on;
					toggleWhiteEdges on;
					setFontSize 10;
					setOffset 0  0;
				endTell;
				getEmployee #mesquite.ornamental.DrawTreeAssocStrings.DrawTreeAssocStrings;
				tell It;
					setOn on;
					toggleCentred on;
					toggleHorizontal on;
					setFontSize 10;
					setOffset 0  0;
				endTell;
				getEmployee #mesquite.trees.TreeInfoValues.TreeInfoValues;
				tell It;
					panelOpen false;
				endTell;
			endTell;
			makeTreeWindow #678168575395536072  #mesquite.trees.BasicTreeWindowMaker.BasicTreeWindowMaker;
			tell It;
				suppressEPCResponse;
				setTreeSource  #mesquite.trees.StoredTrees.StoredTrees;
				tell It;
					setTreeBlock 2;
					toggleUseWeights off;
				endTell;
				setAssignedID 1269.1452697250761.4988503896998510943;
				getTreeWindow;
				tell It;
					setExplanationSize 30;
					setAnnotationSize 20;
					setFontIncAnnot 0;
					setFontIncExp 0;
					setSize 1758 890;
					setLocation -8 0;
					setFont SanSerif;
					setFontSize 10;
					getToolPalette;
					tell It;
					endTell;
					getTreeDrawCoordinator #mesquite.trees.BasicTreeDrawCoordinator.BasicTreeDrawCoordinator;
				tell It;
					suppress;
					setTreeDrawer  #mesquite.trees.SquareLineTree.SquareLineTree;
					tell It;
						setNodeLocs #mesquite.trees.NodeLocsStandard.NodeLocsStandard;
						tell It;
							branchLengthsToggle off;
							toggleScale on;
							toggleBroadScale off;
							toggleCenter on;
							toggleEven on;
							setFixedTaxonDistance 0;
						endTell;
						setEdgeWidth 4;
						showEdgeLines on;
						orientUp;
					endTell;
					setBackground White;
					setBranchColor Black;
					showNodeNumbers off;
					showBranchColors on;
					labelBranchLengths off;
					centerBrLenLabels on;
					showBrLensUnspecified on;
					showBrLenLabelsOnTerminals on;
					setBrLenLabelColor 0 0 255;
					setNumBrLenDecimals 6;
					desuppress;
					getEmployee #mesquite.trees.BasicDrawTaxonNames.BasicDrawTaxonNames;
					tell It;
						setColor Black;
						toggleColorPartition off;
						toggleColorAssigned on;
						toggleShadePartition off;
						toggleShowFootnotes on;
						toggleNodeLabels on;
						toggleCenterNodeNames off;
						toggleShowNames on;
						namesAngle ?;
					endTell;
				endTell;
					setTreeNumber 1;
					setDrawingSizeMode 0;
					toggleLegendFloat on;
					scale 0;
					toggleTextOnTree off;
					showWindow;
				endTell;
				desuppressEPCResponse;
				getEmployee #mesquite.trees.ColorBranches.ColorBranches;
				tell It;
					setColor Red;
					removeColor off;
				endTell;
				getEmployee #mesquite.ornamental.BranchNotes.BranchNotes;
				tell It;
					setAlwaysOn off;
				endTell;
				getEmployee #mesquite.ornamental.ColorTreeByPartition.ColorTreeByPartition;
				tell It;
					colorByPartition off;
				endTell;
				getEmployee #mesquite.ornamental.DrawTreeAssocDoubles.DrawTreeAssocDoubles;
				tell It;
					setOn on;
					setDigits 4;
					writeAsPercentage off;
					toggleCentred off;
					toggleHorizontal on;
					toggleWhiteEdges on;
					setFontSize 10;
					setOffset 0  0;
				endTell;
				getEmployee #mesquite.ornamental.DrawTreeAssocStrings.DrawTreeAssocStrings;
				tell It;
					setOn on;
					toggleCentred on;
					toggleHorizontal on;
					setFontSize 10;
					setOffset 0  0;
				endTell;
				getEmployee #mesquite.trees.TreeInfoValues.TreeInfoValues;
				tell It;
					panelOpen false;
				endTell;
			endTell;
		endTell;
		endTell;
end;
